# Supplementary material for: Bis[μ-2-(4-hydroxyphenyl)acetato]-κ3 O,O′:O;κ3 O:O,O′-bis{aqua(4,4′-bi­pyri­dine-κN)bis[2-(4-hydroxyphenyl)acetato-κ2 O,O′]gadolinium(III)} monohydrate
Source: Acta Crystallogr Sect E Struct Rep Online. 2010 Oct 23;66(Pt 11):m1428–9. doi: 10.1107/S1600536810041255 (PMC3009044; doi:10.1107/S1600536810041255)
Supplement: Supplementary file 2 [file e-66-m1428-Isup2.hkl]

# 
# h,k,l, Fc-squared, Fo-squared, sigma(Fo-squared) and status flag 
# 
data_I
_shelx_title ' I         P-1          R = 0.02' 
_shelx_refln_list_code          4 
_shelx_F_calc_maximum      376.20 
_exptl_crystal_F_000      1592.00 
_reflns_d_resolution_high  0.8409 
 
loop_ 
 _symmetry_equiv_pos_as_xyz 
 'x, y, z' 
 '-x, -y, -z' 
 
_cell_length_a    11.7436 
_cell_length_b    16.2654 
_cell_length_c    18.4311 
_cell_angle_alpha  83.520 
_cell_angle_beta   72.110 
_cell_angle_gamma  71.100 
 
_shelx_F_squared_multiplier     1.000 
 
loop_ 
 _refln_index_h 
 _refln_index_k 
 _refln_index_l 
 _refln_F_squared_calc 
 _refln_F_squared_meas 
 _refln_F_squared_sigma 
 _refln_observed_status 
   1   0   0     9770.17     9690.64    117.86 o 
   2   0   0    73048.02    69135.17    998.23 o 
   3   0   0     1798.18     2066.06     42.74 o 
   4   0   0    13915.48    14205.30    154.12 o 
   5   0   0    14798.13    14644.92    164.17 o 
   6   0   0      137.23       87.27     15.89 o 
   7   0   0    11887.68    11651.45    148.58 o 
   8   0   0     9919.80     9872.72    181.74 o 
   9   0   0     1095.21     1040.64     50.43 o 
  10   0   0     1887.17     1796.24     55.66 o 
  11   0   0      147.73      130.60     24.11 o 
  12   0   0      881.43      863.40     52.10 o 
 -12   1   0       84.06       58.87     24.61 o 
 -11   1   0      704.44      678.87     44.00 o 
 -10   1   0        3.55        0.00     15.51 o 
  -9   1   0     3769.54     3723.44     95.14 o 
  -8   1   0     5917.80     5773.26     96.01 o 
  -7   1   0     8036.70     7889.58    112.46 o 
  -6   1   0     9190.23     9005.28    117.92 o 
  -5   1   0     7117.07     7145.00     94.83 o 
  -4   1   0     9342.27     9310.36    111.32 o 
  -3   1   0     4803.48     4963.00     65.63 o 
  -2   1   0    70122.60    68018.76   1062.71 o 
  -1   1   0    49339.44    49165.14    628.91 o 
   2   1   0     3793.37     3621.42    245.33 o 
   3   1   0      429.05      469.27     36.97 o 
   4   1   0    34647.48    35500.57    388.02 o 
   5   1   0     2920.19     2833.11     50.37 o 
   6   1   0    28429.02    28328.55    282.97 o 
   7   1   0     1954.17     1923.00     43.14 o 
   8   1   0     4497.43     4294.87     79.33 o 
   9   1   0     1618.55     1529.29     48.66 o 
  10   1   0      361.14      314.24     29.39 o 
  11   1   0     1382.35     1419.49     54.78 o 
  12   1   0      114.80      116.93     27.91 o 
 -12   2   0       30.04       19.35     20.84 o 
 -11   2   0      531.50      585.36     49.91 o 
 -10   2   0     5389.65     5448.89    157.84 o 
  -9   2   0       78.59       90.32     19.33 o 
  -8   2   0     7223.36     6940.84    107.68 o 
  -7   2   0     4015.03     4215.45     74.49 o 
  -6   2   0      395.09      396.31     25.85 o 
  -5   2   0      379.56      448.78     22.70 o 
  -4   2   0      118.62       98.73     11.04 o 
  -3   2   0    55743.43    54056.63    472.81 o 
  -2   2   0    15038.98    14688.54    263.58 o 
  -1   2   0    16724.66    17619.32    241.12 o 
   1   2   0        9.47        0.00      4.86 o 
   2   2   0    54079.20    53852.29    956.33 o 
   3   2   0     5601.43     5962.95    117.84 o 
   4   2   0    17163.66    16989.04    177.42 o 
   5   2   0    39312.13    38670.63    403.97 o 
   6   2   0     2061.59     2071.78     40.97 o 
   7   2   0     7964.18     7924.79    119.68 o 
   8   2   0        8.58        2.89     11.89 o 
   9   2   0      359.10      373.42     28.99 o 
  10   2   0     3806.77     4058.41     85.14 o 
  11   2   0      395.09      462.06     36.52 o 
  12   2   0     3566.14     3627.48     95.76 o 
  13   2   0      375.52      407.02     63.58 o 
 -11   3   0     2098.14     2200.59    148.91 o 
 -10   3   0     1784.92     1766.21     52.22 o 
  -9   3   0     7524.54     7521.86    115.71 o 
  -8   3   0      382.20      390.07     25.49 o 
  -7   3   0      156.59      173.60     19.89 o 
  -6   3   0       30.63       25.26      9.63 o 
  -5   3   0     2948.77     3021.10     42.59 o 
  -4   3   0    63509.02    62767.11    504.84 o 
  -3   3   0      207.98      212.60     13.36 o 
  -2   3   0    33171.41    31895.99    434.27 o 
  -1   3   0     2423.68     2535.34     54.27 o 
   0   3   0      809.98      805.68     42.95 o 
   1   3   0     1279.30     1391.82     28.01 o 
   2   3   0       33.12       37.85      8.35 o 
   3   3   0    61517.42    61557.27    582.47 o 
   4   3   0    10774.69    11193.56    138.19 o 
   5   3   0     3707.26     3621.61     60.39 o 
   6   3   0     4557.22     4309.38     57.58 o 
   7   3   0        1.48        1.63      9.21 o 
   8   3   0      680.53      704.43     29.89 o 
   9   3   0     1007.48      949.67     40.19 o 
  10   3   0     5095.77     4933.48     95.30 o 
  11   3   0     5908.62     5810.16    171.03 o 
  12   3   0      207.69      131.53     38.58 o 
  13   3   0     1801.73     1557.78    133.15 o 
 -11   4   0     3955.63     4100.64    124.88 o 
 -10   4   0     1965.57     1953.17     99.23 o 
  -9   4   0      341.96      386.38     36.60 o 
  -8   4   0       66.43       63.39     18.67 o 
  -7   4   0       22.86       28.72     14.78 o 
  -6   4   0     5625.59     5470.49    135.02 o 
  -5   4   0    13152.41    13056.25    163.47 o 
  -4   4   0     5353.30     5087.43     77.72 o 
  -3   4   0    38044.30    37961.89    382.37 o 
  -2   4   0     1959.02     1995.97     46.84 o 
  -1   4   0     2455.20     2493.24     57.77 o 
   0   4   0     2973.62     2996.18    125.28 o 
   1   4   0    19553.35    20706.22    235.18 o 
   2   4   0   108369.17   107236.01   1109.65 o 
   3   4   0      588.36      613.76     16.51 o 
   4   4   0    58252.25    59303.58    625.95 o 
   5   4   0     9689.20    10122.47    108.23 o 
   6   4   0        6.44       10.14      6.76 o 
   7   4   0     2903.04     2931.07     45.42 o 
   8   4   0      277.68      324.69     22.15 o 
   9   4   0     8304.61     8199.22    124.59 o 
  10   4   0     1157.93     1221.57     55.11 o 
  11   4   0     2122.65     2260.06     90.48 o 
  12   4   0      550.90      603.65     70.99 o 
  13   4   0        8.65       61.28     55.12 o 
 -11   5   0       81.78       18.01     28.57 o 
 -10   5   0      316.69      262.43     38.68 o 
  -9   5   0       55.79       23.44     21.16 o 
  -8   5   0      632.70      641.80     41.55 o 
  -7   5   0     8869.60     8722.89    135.38 o 
  -6   5   0      358.61      374.43     30.26 o 
  -5   5   0     4578.58     4030.76     72.80 o 
  -4   5   0     8317.44     7815.65    106.17 o 
  -3   5   0     1888.50     1704.94     59.45 o 
  -2   5   0     4708.65     4972.42     86.68 o 
  -1   5   0      226.25      240.92     17.34 o 
   0   5   0    23534.05    23990.37   1133.11 o 
   1   5   0    28191.19    29639.01    391.59 o 
   2   5   0    20870.50    21174.79    192.01 o 
   3   5   0    37438.46    37408.48    304.91 o 
   4   5   0       78.48       84.28      9.57 o 
   5   5   0        0.53        5.52     11.91 o 
   6   5   0     2896.67     3083.47     47.48 o 
   7   5   0     1704.24     1717.03     49.88 o 
   8   5   0    10802.09    10837.50    111.63 o 
   9   5   0      152.58      159.64     26.58 o 
  10   5   0     8357.00     8551.28    153.85 o 
  11   5   0      688.72      680.16     71.69 o 
  12   5   0       23.12      108.68     58.28 o 
  13   5   0      221.00      183.26     70.02 o 
 -10   6   0       13.82       13.71     25.61 o 
  -9   6   0      772.38      762.40     54.72 o 
  -8   6   0     3670.78     3603.23     95.12 o 
  -7   6   0      653.56      728.27     38.79 o 
  -6   6   0    11541.67    11125.09    192.83 o 
  -5   6   0     1788.22     1800.07     46.55 o 
  -4   6   0     6065.89     6307.49    111.14 o 
  -3   6   0      669.32      801.31     54.29 o 
  -2   6   0       61.74      109.73     13.46 o 
  -1   6   0    28257.56    28425.87    303.26 o 
   0   6   0     1495.35     1538.10     61.99 o 
   1   6   0    25997.46    27027.86    366.46 o 
   2   6   0    21142.63    22201.06    249.34 o 
   3   6   0     2513.16     2592.74     39.38 o 
   4   6   0     5785.25     6252.44     79.66 o 
   5   6   0      113.59      103.05     11.51 o 
   6   6   0    17731.03    18240.81    170.99 o 
   7   6   0    10606.66    10792.98    127.46 o 
   8   6   0     3082.40     3037.05     59.30 o 
   9   6   0     7682.93     7622.53    281.75 o 
  10   6   0      235.32      223.08     43.26 o 
  11   6   0      212.88      199.39     44.17 o 
  12   6   0       11.39        0.00     48.53 o 
  13   6   0      352.54      273.90     78.75 o 
 -10   7   0      363.03      415.54     49.80 o 
  -9   7   0      404.02      310.82     39.76 o 
  -8   7   0     4115.67     4095.13     92.64 o 
  -7   7   0     6382.11     6407.00    114.22 o 
  -6   7   0      573.54      564.61     50.92 o 
  -5   7   0     1311.42     1297.22     53.82 o 
  -4   7   0       44.79       60.29     14.62 o 
  -3   7   0     1147.55     1126.67     38.09 o 
  -2   7   0    15729.89    16110.51    208.44 o 
  -1   7   0      128.56      196.93     17.15 o 
   0   7   0    68276.63    71280.55    707.37 o 
   1   7   0     2273.84     2414.36     75.72 o 
   2   7   0       63.49       87.15     13.09 o 
   3   7   0    13316.49    15102.40    157.85 o 
   4   7   0      372.41      379.33     15.21 o 
   5   7   0     8175.90     7557.36     97.17 o 
   6   7   0     2916.66     3029.58     49.41 o 
   7   7   0     8874.43     8749.67    101.27 o 
   8   7   0     4895.78     4773.83     84.27 o 
   9   7   0      403.16      406.52     59.66 o 
  10   7   0        0.66        0.00     18.27 o 
  11   7   0       29.77        5.29     26.28 o 
  12   7   0     3238.44     3400.65    122.00 o 
  13   7   0     1787.67     1553.76    149.62 o 
  -9   8   0     2675.61     2775.78     96.32 o 
  -8   8   0     2166.83     1952.84     76.85 o 
  -7   8   0     1328.82     1240.27     49.71 o 
  -6   8   0     3574.82     3365.98     74.06 o 
  -5   8   0        0.91        0.58     12.51 o 
  -4   8   0     6010.28     5990.53    167.25 o 
  -3   8   0     3181.19     3142.85     71.07 o 
  -2   8   0    15430.51    15824.82    235.24 o 
  -1   8   0    14419.71    14260.40    174.52 o 
   0   8   0     2611.79     2748.57     85.82 o 
   1   8   0      373.73      355.79     26.28 o 
   2   8   0      879.53      980.00     21.31 o 
   3   8   0     8274.74     8450.80    112.55 o 
   4   8   0    21447.10    21916.77    225.88 o 
   5   8   0     4670.00     4808.60     70.08 o 
   6   8   0    27631.84    27249.37    391.66 o 
   7   8   0      180.23      197.94     23.01 o 
   8   8   0       62.78       78.67     17.61 o 
   9   8   0        2.02        0.00     18.04 o 
  10   8   0      428.92      417.98     52.52 o 
  11   8   0     4563.64     4458.33    123.67 o 
  12   8   0      174.82      193.49     41.17 o 
  13   8   0     2796.88     2898.18    136.62 o 
  -9   9   0       94.91       77.91     30.38 o 
  -8   9   0     1450.33     1366.98     66.84 o 
  -7   9   0      616.99      638.33     61.99 o 
  -6   9   0      648.79      608.99     38.47 o 
  -5   9   0     1199.41     1153.26     50.67 o 
  -4   9   0       40.40       31.35     20.71 o 
  -3   9   0    16377.27    16146.34    207.66 o 
  -2   9   0     3017.56     2993.83     65.34 o 
  -1   9   0     8483.74     8776.00    124.13 o 
   0   9   0     1858.73     1883.74     44.93 o 
   1   9   0       83.48       59.37     22.28 o 
   2   9   0    29932.79    32234.39    269.04 o 
   3   9   0     3342.28     3269.61     57.48 o 
   4   9   0    19156.04    19495.38    183.23 o 
   5   9   0    28107.59    28437.05    291.15 o 
   6   9   0      951.42      931.88     36.56 o 
   7   9   0     3869.65     4113.14     83.95 o 
   8   9   0      632.85      528.39     69.95 o 
   9   9   0     2525.14     2643.58    105.00 o 
  10   9   0     6880.70     6856.55    183.03 o 
  11   9   0      554.36      574.24     63.84 o 
  12   9   0     4423.94     4719.88    185.99 o 
  13   9   0      462.82      401.96     64.94 o 
  -8  10   0      243.34      147.05     31.03 o 
  -7  10   0      557.22      524.32     73.57 o 
  -6  10   0     3414.43     3286.47     75.74 o 
  -5  10   0      693.74      713.31     32.71 o 
  -4  10   0    17063.51    17039.95    258.81 o 
  -3  10   0        0.69        0.00     16.37 o 
  -2  10   0     4175.57     4386.59     85.10 o 
  -1  10   0        3.68       16.69     12.47 o 
   0  10   0      115.81      144.26     17.06 o 
   1  10   0     5836.22     6125.00     91.60 o 
   2  10   0       51.76       57.06      5.97 o 
   3  10   0    31316.95    31348.57    358.73 o 
   4  10   0     8679.62     8773.46    149.79 o 
   5  10   0     6254.68     6191.62     87.19 o 
   6  10   0     1414.74     1363.48     43.90 o 
   7  10   0      905.86      905.23     47.38 o 
   8  10   0     1225.79     1320.27     59.03 o 
   9  10   0     2744.08     2884.14     90.93 o 
  10  10   0    10064.22    10062.08    196.30 o 
  11  10   0     7411.00     7651.70    289.08 o 
  12  10   0       11.56       55.55     57.13 o 
  -8  11   0      251.97      284.96     38.52 o 
  -7  11   0      142.27      121.24     27.12 o 
  -6  11   0     2333.81     2276.10     70.47 o 
  -5  11   0     3850.80     3825.81     75.35 o 
  -4  11   0     1742.31     1714.36     69.90 o 
  -3  11   0     7845.22     8103.32    153.00 o 
  -2  11   0       17.84       20.56     16.69 o 
  -1  11   0     3206.47     3211.46     78.50 o 
   0  11   0     1063.13     1111.97     39.93 o 
   1  11   0     3228.48     3265.88     72.10 o 
   2  11   0    28889.84    30260.21    313.04 o 
   3  11   0       56.45       34.70     15.20 o 
   4  11   0     4691.87     4617.80     98.42 o 
   5  11   0      786.07      780.58     32.17 o 
   6  11   0      685.61      650.10     36.54 o 
   7  11   0     8286.45     8114.88    151.94 o 
   8  11   0      412.78      437.80     41.44 o 
   9  11   0    18613.47    19396.86    306.32 o 
  10  11   0     2595.59     2612.22     91.81 o 
  11  11   0      965.32     1019.42    109.53 o 
  12  11   0      454.18      457.46     86.48 o 
  -7  12   0     5549.13     5795.79    253.42 o 
  -6  12   0      688.13      673.36     42.79 o 
  -5  12   0     2425.58     2540.70     78.62 o 
  -4  12   0      274.16      242.35     35.57 o 
  -3  12   0        3.30        0.04     19.84 o 
  -2  12   0      439.02      475.11     34.97 o 
  -1  12   0       28.45       20.02     15.05 o 
   0  12   0     7600.94     7934.83    122.18 o 
   1  12   0    14347.31    14358.53    207.51 o 
   2  12   0     2577.45     2521.80     63.14 o 
   3  12   0     5283.74     5450.34    106.20 o 
   4  12   0      175.60      196.85     43.45 o 
   5  12   0     2727.85     2526.00     90.74 o 
   6  12   0    10957.87    10624.58    171.38 o 
   7  12   0     5758.46     5609.95    119.38 o 
   8  12   0    14085.86    13963.23    243.90 o 
   9  12   0      312.03      310.58     37.65 o 
  10  12   0     4000.13     4161.72    117.34 o 
  11  12   0      569.27      388.16     77.17 o 
  12  12   0      186.64      191.57     71.16 o 
  -6  13   0     2009.09     2079.62    106.26 o 
  -5  13   0      293.90      320.92     26.39 o 
  -4  13   0      203.42      237.64     44.16 o 
  -3  13   0       35.95        6.75     21.67 o 
  -2  13   0      415.06      421.00     35.64 o 
  -1  13   0    20781.99    21213.22    296.62 o 
   0  13   0     2202.81     2365.92     85.85 o 
   1  13   0     7786.23     7870.29    165.89 o 
   2  13   0     5094.21     5274.34    104.45 o 
   3  13   0        3.43        8.41     15.99 o 
   4  13   0     4399.71     4510.92    120.42 o 
   5  13   0      939.97      892.09    137.59 o 
   6  13   0    23770.54    22473.08    326.84 o 
   7  13   0    18810.07    18651.68    339.38 o 
   8  13   0      544.23      582.14     44.45 o 
   9  13   0     1630.86     1728.67     72.56 o 
  10  13   0      181.20       99.38     29.99 o 
  11  13   0     1531.56     1480.36     78.27 o 
  12  13   0     1593.95     1836.25    144.32 o 
  -5  14   0      500.20      541.33     74.98 o 
  -4  14   0      125.09      180.20     49.72 o 
  -3  14   0     3229.73     3273.25     98.71 o 
  -2  14   0     7896.05     7910.10    160.35 o 
  -1  14   0     2764.46     2979.82    102.93 o 
   0  14   0     7622.02     7799.27    174.27 o 
   1  14   0       57.51       42.13     24.33 o 
   2  14   0       28.79       34.77     13.97 o 
   3  14   0      231.28      269.26     29.14 o 
   4  14   0     2719.54     2863.16     94.11 o 
   5  14   0    13737.61    13549.87    274.80 o 
   6  14   0      263.30      254.78     34.11 o 
   7  14   0    10024.10     9642.87    224.69 o 
   8  14   0      398.82      423.44     36.90 o 
   9  14   0      145.10      151.96     31.21 o 
  10  14   0      378.53      367.72     55.91 o 
  11  14   0      477.63      415.08     54.94 o 
  -4  15   0     4292.00     4509.21    253.07 o 
  -3  15   0     1381.52     1364.48     71.72 o 
  -2  15   0     4428.41     5009.42    253.21 o 
  -1  15   0     2604.76     2732.29    106.04 o 
   0  15   0       50.55       46.24     32.95 o 
   1  15   0       53.69       13.46     45.68 o 
   2  15   0        4.50       15.59     36.30 o 
   3  15   0     9464.35     9149.07    226.37 o 
   4  15   0    12320.34    12337.53    250.75 o 
   5  15   0       30.54        0.00     21.87 o 
   6  15   0     7487.67     7519.44    151.63 o 
   7  15   0     1141.98     1120.46     77.56 o 
   8  15   0       50.51       29.82     18.61 o 
   9  15   0     1478.23     1354.32     61.99 o 
  10  15   0       56.40       49.23     28.42 o 
  11  15   0     5365.17     5832.35    150.17 o 
  -2  16   0     1511.12     1453.54    135.30 o 
  -1  16   0      235.82      337.47     79.47 o 
   0  16   0      118.82      121.98     64.15 o 
   1  16   0      123.49       70.87     53.97 o 
   2  16   0     9235.75     9792.81    396.67 o 
   3  16   0     4532.13     4585.92    121.08 o 
   4  16   0     3853.83     3687.55    114.93 o 
   5  16   0     3817.46     3659.88    121.76 o 
   6  16   0       59.53       65.15     24.79 o 
   7  16   0        6.30        0.00     25.69 o 
   8  16   0      360.57      340.38     57.28 o 
   9  16   0     2868.04     2769.20    178.89 o 
  10  16   0     4466.20     4497.19    118.57 o 
   0  17   0      592.09      730.06    116.54 o 
   1  17   0     3154.17     3223.07    209.62 o 
   2  17   0        9.36        2.18     18.66 o 
   3  17   0    11130.87    11158.73    231.77 o 
   4  17   0     2311.32     2204.85     89.39 o 
   5  17   0      248.19      236.07     41.67 o 
   6  17   0      195.87      166.41     34.97 o 
   7  17   0       11.93       65.11     35.19 o 
   8  17   0     6442.34     6065.18    276.69 o 
   9  17   0     1895.78     1735.65    112.11 o 
   0  18   0     1757.64     1722.57    165.09 o 
   1  18   0     1643.05     1510.24    157.93 o 
   2  18   0     6816.36     6863.58    237.75 o 
   3  18   0       53.39       54.91     27.16 o 
   4  18   0     2103.52     1981.97     88.73 o 
   5  18   0        3.05        3.75     26.70 o 
   6  18   0      694.52      686.05     69.13 o 
   7  18   0     5330.04     4962.15    331.53 o 
   8  18   0      171.42      160.40     74.60 o 
   3  19   0     1513.10     1558.57     75.57 o 
   4  19   0       55.33       43.87     33.07 o 
   5  19   0     1910.70     1757.49     93.10 o 
  -5 -19   1       72.98       41.77     25.18 o 
  -4 -19   1        6.27       13.72     27.69 o 
  -3 -19   1      126.39      130.59     34.44 o 
  -7 -18   1      673.73      662.73    106.95 o 
  -6 -18   1      431.50      420.66     57.06 o 
  -5 -18   1      100.40       90.81     26.05 o 
  -4 -18   1      191.95      138.31     36.18 o 
  -3 -18   1     7413.30     7442.87    179.76 o 
  -2 -18   1      552.72      569.56     42.06 o 
  -1 -18   1     3223.01     3355.51    222.92 o 
   0 -18   1     2286.43     2319.77    188.85 o 
  -9 -17   1     4239.38     4337.61    167.55 o 
  -8 -17   1      103.76       37.42     38.68 o 
  -7 -17   1      165.09      155.15     41.64 o 
  -6 -17   1       41.35       13.03     47.25 o 
  -5 -17   1     1134.35     1097.99     55.14 o 
  -4 -17   1     7767.81     7424.76    185.05 o 
  -3 -17   1      890.92      871.49     55.60 o 
  -2 -17   1    10087.81    10282.49    206.25 o 
  -1 -17   1      325.01      419.22    100.94 o 
   0 -17   1      351.51      174.68     68.73 o 
   1 -17   1      123.71       67.29     59.70 o 
 -10 -16   1     1051.86     1046.15     60.34 o 
  -9 -16   1     1096.23     1013.05     48.00 o 
  -8 -16   1      335.33      189.28     47.60 o 
  -7 -16   1       93.29       71.11     37.39 o 
  -6 -16   1     4907.32     4783.46    151.62 o 
  -5 -16   1     1760.15     1703.30     64.34 o 
  -4 -16   1     4966.55     5077.42    141.95 o 
  -3 -16   1     8163.74     8102.31    180.31 o 
  -2 -16   1       97.49      135.49     21.88 o 
  -1 -16   1      992.85      934.38    121.55 o 
   0 -16   1       23.24        2.15     49.54 o 
   1 -16   1     1123.90     1285.45    136.45 o 
 -10 -15   1      732.15      689.23     54.91 o 
  -9 -15   1      169.94       87.66     27.70 o 
  -8 -15   1      242.77      210.67     25.11 o 
  -7 -15   1     3997.72     3873.20    143.60 o 
  -6 -15   1        3.86       40.01     30.19 o 
  -5 -15   1    11123.83    10967.77    189.63 o 
  -4 -15   1     5152.37     4862.52    134.58 o 
  -3 -15   1     7922.44     7395.75    188.70 o 
  -2 -15   1      682.79      744.17     30.42 o 
  -1 -15   1       14.86        0.00     40.09 o 
   0 -15   1     2890.94     2891.04    185.13 o 
   1 -15   1     2120.26     2288.55    165.23 o 
   2 -15   1     3921.20     4267.27    212.62 o 
   3 -15   1     8350.63     8493.46    195.97 o 
   4 -15   1      108.64      129.15     48.78 o 
 -11 -14   1     1790.26     1912.20     87.39 o 
 -10 -14   1        1.13        0.00     24.71 o 
  -9 -14   1      866.75      880.70     68.34 o 
  -8 -14   1     2326.84     2390.87     76.33 o 
  -7 -14   1     4992.16     4889.63     96.90 o 
  -6 -14   1    14300.35    13553.76    286.84 o 
  -5 -14   1      135.20      131.45     34.46 o 
  -4 -14   1     3343.07     3412.41    106.41 o 
  -3 -14   1      716.45      659.06     42.30 o 
  -2 -14   1        6.11       19.24     10.98 o 
  -1 -14   1     8075.54     7801.33    309.26 o 
   0 -14   1      810.32      861.48     67.63 o 
   1 -14   1    18100.53    18160.36    319.37 o 
   2 -14   1     3922.90     4000.14     93.24 o 
   3 -14   1      828.87      755.91     82.25 o 
   4 -14   1     1021.76     1129.46     66.59 o 
   5 -14   1        0.73        0.00     35.04 o 
 -11 -13   1       29.85        0.00     39.09 o 
 -10 -13   1      128.82      124.94     32.63 o 
  -9 -13   1        4.71        0.00     21.98 o 
  -8 -13   1     2941.41     2878.33     86.84 o 
  -7 -13   1    12070.33    11926.76    197.79 o 
  -6 -13   1     2760.02     2693.69    104.50 o 
  -5 -13   1     7732.44     7890.49    190.27 o 
  -4 -13   1      234.10      208.31     32.89 o 
  -3 -13   1     1168.65     1186.39     53.70 o 
  -2 -13   1     3433.92     3477.27     65.36 o 
  -1 -13   1     3884.94     4017.71    109.67 o 
   0 -13   1    12264.90    12433.36    220.66 o 
   1 -13   1       14.74        1.83     15.43 o 
   2 -13   1     1759.65     1763.78     59.81 o 
   3 -13   1      601.69      615.23     48.58 o 
   4 -13   1      426.11      435.49     44.08 o 
   5 -13   1     1604.64     1562.12    106.50 o 
   6 -13   1       30.97       51.45     29.55 o 
 -12 -12   1      162.28      180.41     69.30 o 
 -11 -12   1      317.66      229.23     67.87 o 
 -10 -12   1      418.97      434.87     48.57 o 
  -9 -12   1     3268.08     3638.83    104.89 o 
  -8 -12   1      216.66      207.12     31.82 o 
  -7 -12   1    11182.22    10899.99    187.31 o 
  -6 -12   1     8167.80     8099.80    142.14 o 
  -5 -12   1      114.16      120.33     23.06 o 
  -4 -12   1      556.13      438.67     50.18 o 
  -3 -12   1       67.47      114.11     28.78 o 
  -2 -12   1     8305.43     8607.02    108.40 o 
  -1 -12   1     8016.00     8167.93    137.47 o 
   0 -12   1     1221.16     1241.64     47.05 o 
   1 -12   1     1863.08     1879.94     61.50 o 
   2 -12   1      359.91      362.49     31.67 o 
   3 -12   1      911.36      952.36     54.04 o 
   4 -12   1      675.02      694.62     51.50 o 
   5 -12   1      679.52      729.57     55.29 o 
   6 -12   1     6423.23     6421.34    156.72 o 
   7 -12   1       71.27       89.34     26.90 o 
 -12 -11   1      148.98       50.25     55.70 o 
 -11 -11   1     1523.65     1313.08    122.56 o 
 -10 -11   1     6116.58     6390.06    150.85 o 
  -9 -11   1      222.61      174.87     39.84 o 
  -8 -11   1    17739.07    18254.79    285.62 o 
  -7 -11   1     2396.04     2337.91     77.25 o 
  -6 -11   1        9.97        3.37     15.78 o 
  -5 -11   1     7262.34     7290.89    122.14 o 
  -4 -11   1      394.60      370.49     36.70 o 
  -3 -11   1    28501.16    27864.77    597.13 o 
  -2 -11   1     3233.84     3264.24     82.22 o 
  -1 -11   1     6906.08     7029.37     93.85 o 
   0 -11   1     4314.92     4482.19    111.64 o 
   1 -11   1      583.55      606.38     33.34 o 
   2 -11   1      897.35      970.41     42.33 o 
   3 -11   1      136.96      117.17     25.68 o 
   4 -11   1    10007.83     9867.68    184.19 o 
   5 -11   1     4289.41     4523.04    117.50 o 
   6 -11   1      454.65      456.22     51.49 o 
   7 -11   1     1426.30     1431.89     64.45 o 
   8 -11   1       80.97       79.78     27.95 o 
 -12 -10   1     1241.56     1220.88    126.42 o 
 -11 -10   1     2596.10     2521.93    160.93 o 
 -10 -10   1     7631.12     7881.78    286.21 o 
  -9 -10   1     3870.23     3963.71    109.05 o 
  -8 -10   1      168.67      158.83     33.35 o 
  -7 -10   1     2564.80     2646.25     93.11 o 
  -6 -10   1     2248.68     2277.01     66.52 o 
  -5 -10   1    10197.01    10257.63    162.85 o 
  -4 -10   1    24160.02    23997.26    283.08 o 
  -3 -10   1      772.57      811.12     37.98 o 
  -2 -10   1     4327.93     4230.94     53.80 o 
  -1 -10   1      555.71      564.37     22.96 o 
   0 -10   1     2059.92     2173.61     55.76 o 
   1 -10   1       60.50       32.72     13.54 o 
   2 -10   1      116.66      112.65     18.93 o 
   3 -10   1    13922.46    14087.71    191.24 o 
   4 -10   1     5878.33     5728.77    124.11 o 
   5 -10   1     2776.29     2793.05     58.72 o 
   6 -10   1     4216.79     4168.64     88.82 o 
   7 -10   1       92.10      122.01     25.15 o 
   8 -10   1      528.04      540.15     46.50 o 
 -12  -9   1       62.58       37.50     36.45 o 
 -11  -9   1     4722.12     5104.41    202.60 o 
 -10  -9   1     1041.78     1221.75     78.67 o 
  -9  -9   1        3.57        0.00     18.41 o 
  -8  -9   1       90.05       70.76     19.99 o 
  -7  -9   1     1888.04     1857.26     96.37 o 
  -6  -9   1    10929.11    10806.25    154.03 o 
  -5  -9   1     4704.02     4920.70     84.07 o 
  -4  -9   1     8663.16     8792.27     95.34 o 
  -3  -9   1    25706.42    26209.02    303.20 o 
  -2  -9   1      520.34      561.28     19.05 o 
  -1  -9   1      323.16      339.52     17.63 o 
   0  -9   1      848.28      802.10     49.92 o 
   1  -9   1     7120.42     7115.06    106.74 o 
   2  -9   1     6694.77     6336.40    102.69 o 
   3  -9   1     1442.29     1409.06     76.74 o 
   4  -9   1     9650.02     9481.01    166.64 o 
   5  -9   1       35.81       28.85     13.19 o 
   6  -9   1      243.80      185.42     22.71 o 
   7  -9   1      655.03      621.56     43.14 o 
   8  -9   1       84.26       31.60     24.30 o 
   9  -9   1     4426.90     4550.25    126.86 o 
 -12  -8   1     3359.05     3457.78    131.91 o 
 -11  -8   1      246.21      260.52     41.50 o 
 -10  -8   1     1403.26     1501.61    100.80 o 
  -9  -8   1       87.79       86.40     22.45 o 
  -8  -8   1      829.67      770.07     40.08 o 
  -7  -8   1     8513.40     8855.65    122.28 o 
  -6  -8   1      805.73      833.20     29.96 o 
  -5  -8   1    16071.80    16118.99    179.36 o 
  -4  -8   1     1856.64     1779.27     35.27 o 
  -3  -8   1       36.56       68.15      7.31 o 
  -2  -8   1      739.35      952.76     22.17 o 
  -1  -8   1      904.01      921.30     35.77 o 
   0  -8   1    14395.22    13895.75    281.83 o 
   1  -8   1     4375.55     4288.72     73.19 o 
   2  -8   1     6663.91     6855.60    105.11 o 
   3  -8   1     7459.05     7266.49    113.33 o 
   4  -8   1      485.26      473.51     36.90 o 
   5  -8   1      623.95      636.83     29.32 o 
   6  -8   1      699.73      724.10     36.03 o 
   7  -8   1     3777.23     3810.70    100.60 o 
   8  -8   1     5495.96     5218.73    149.95 o 
   9  -8   1      108.87       62.13     27.03 o 
 -13  -7   1     1544.65     1798.89    158.79 o 
 -12  -7   1      101.26       41.04     59.84 o 
 -11  -7   1       16.19        5.14     29.63 o 
 -10  -7   1        0.43        0.98     31.21 o 
  -9  -7   1     2060.06     2119.08     94.82 o 
  -8  -7   1     7160.06     7187.70    120.28 o 
  -7  -7   1     5251.81     5092.80     93.68 o 
  -6  -7   1    17237.69    17097.05    163.46 o 
  -5  -7   1      375.92      440.87     18.78 o 
  -4  -7   1     1206.83     1466.14     31.85 o 
  -3  -7   1       63.17       77.57      8.94 o 
  -2  -7   1     7763.44     8614.56     99.25 o 
  -1  -7   1    49448.05    51067.35    573.42 o 
   0  -7   1      479.70      540.21     22.10 o 
   1  -7   1    24123.88    23483.88    258.74 o 
   2  -7   1     4768.76     4944.79     81.30 o 
   3  -7   1      933.31      949.30     37.87 o 
   4  -7   1     1094.72     1080.25     48.25 o 
   5  -7   1       52.90       71.81     14.86 o 
   6  -7   1    12439.86    12099.05    165.83 o 
   7  -7   1     1880.21     2036.30     61.07 o 
   8  -7   1     3918.86     3837.84     95.24 o 
   9  -7   1     1846.72     1740.84     76.10 o 
  10  -7   1       29.24       25.89     26.36 o 
 -13  -6   1      330.16      374.41     89.49 o 
 -12  -6   1       15.98       12.46     51.12 o 
 -11  -6   1       54.51       68.51     37.65 o 
 -10  -6   1     4504.66     4662.88    149.26 o 
  -9  -6   1      816.98      855.44     60.59 o 
  -8  -6   1    10059.95     9773.22    137.02 o 
  -7  -6   1    11816.95    11844.90    140.58 o 
  -6  -6   1      623.10      542.92     23.70 o 
  -5  -6   1     1363.28     1545.73     33.43 o 
  -4  -6   1      337.85      335.42     15.08 o 
  -3  -6   1    30944.43    31261.32    369.23 o 
  -2  -6   1    30286.87    31755.34    265.05 o 
  -1  -6   1     6040.73     5882.36     87.45 o 
   0  -6   1    32472.58    31316.43    367.81 o 
   1  -6   1       15.09        9.14      8.41 o 
   2  -6   1      138.56       99.82     12.74 o 
   3  -6   1     1171.28     1139.74     35.95 o 
   4  -6   1     4734.17     4757.76     98.25 o 
   5  -6   1    10670.46    10068.37    136.06 o 
   6  -6   1        9.75      109.12     30.22 o 
   7  -6   1    10350.11    10083.84    150.76 o 
   8  -6   1     3305.86     3246.70     84.76 o 
   9  -6   1       56.56       56.95     24.37 o 
  10  -6   1       91.32       60.32     38.55 o 
 -13  -5   1       86.67       87.76     65.00 o 
 -12  -5   1        7.80        0.00     48.82 o 
 -11  -5   1     1443.84     1450.25    128.29 o 
 -10  -5   1      135.94      158.03     28.92 o 
  -9  -5   1    13961.10    13689.52    232.79 o 
  -8  -5   1     2600.89     2540.51     97.94 o 
  -7  -5   1     6316.19     6444.68     74.40 o 
  -6  -5   1      377.99      381.82     18.40 o 
  -5  -5   1     3247.78     3531.68     53.97 o 
  -4  -5   1    50619.05    51397.26    496.39 o 
  -3  -5   1      396.08      393.67     16.62 o 
  -2  -5   1    55402.54    55289.73    450.05 o 
  -1  -5   1    32804.18    33841.53    341.79 o 
   0  -5   1     2178.77     2295.68     62.13 o 
   1  -5   1      327.40      304.14     18.51 o 
   2  -5   1        4.74        0.00      8.33 o 
   3  -5   1     8458.79     8247.44    166.07 o 
   4  -5   1     5591.03     5359.14     78.06 o 
   5  -5   1     1962.39     1789.23     60.87 o 
   6  -5   1    15520.52    14949.18    189.50 o 
   7  -5   1        4.26       67.22     38.27 o 
   8  -5   1     1555.04     1528.97     60.76 o 
   9  -5   1      329.15      282.79     32.95 o 
  10  -5   1      550.43      608.45     75.91 o 
  11  -5   1     3248.69     3325.77    212.16 o 
 -13  -4   1      381.31      323.86     80.04 o 
 -12  -4   1      796.30      755.26    105.09 o 
 -11  -4   1     4193.22     4262.13    126.53 o 
 -10  -4   1     5563.03     5809.98    144.09 o 
  -9  -4   1      553.03      522.62     29.56 o 
  -8  -4   1      789.40      813.75     31.42 o 
  -7  -4   1       82.17       81.78     14.71 o 
  -6  -4   1       19.67       46.57      8.55 o 
  -5  -4   1    14151.73    14825.20    138.82 o 
  -4  -4   1       96.97      149.13     12.87 o 
  -3  -4   1    26776.60    26686.47    263.10 o 
  -2  -4   1     9583.74     9898.18     86.10 o 
  -1  -4   1    11291.38    11666.92    139.29 o 
   0  -4   1     1030.48     1140.45     30.82 o 
   1  -4   1      593.13      620.15     27.25 o 
   2  -4   1    22959.57    22056.42    267.26 o 
   3  -4   1     5838.09     5987.92    100.48 o 
   4  -4   1    35390.98    34523.62    357.04 o 
   5  -4   1    13983.46    13521.42    167.05 o 
   6  -4   1      421.12      432.49     26.90 o 
   7  -4   1      144.67      127.35     20.34 o 
   8  -4   1      229.00      251.09     29.26 o 
   9  -4   1     2968.32     2955.78     82.85 o 
  10  -4   1     1958.10     1921.98     80.22 o 
  11  -4   1      721.42      680.71     58.38 o 
 -12  -3   1     3984.83     4048.21    129.83 o 
 -11  -3   1     2726.77     2823.88    102.36 o 
 -10  -3   1     3820.42     4017.53     84.84 o 
  -9  -3   1     1725.15     1790.65     52.70 o 
  -8  -3   1        2.90       24.70     12.61 o 
  -7  -3   1     3461.87     3527.14     55.49 o 
  -6  -3   1      419.49      377.55     21.73 o 
  -5  -3   1     9992.69    10007.58    132.70 o 
  -4  -3   1    15899.14    15945.20    169.98 o 
  -3  -3   1     4377.51     4632.45     59.83 o 
  -2  -3   1    10289.66    10275.50    121.01 o 
  -1  -3   1      299.53      292.27      9.79 o 
   0  -3   1     7561.56     8216.28    119.74 o 
   1  -3   1     3195.53     3297.72     56.56 o 
   2  -3   1     2547.26     2436.89     85.92 o 
   3  -3   1    76733.62    72565.06    699.08 o 
   4  -3   1      670.16      566.52     23.61 o 
   5  -3   1     4569.64     4266.27     51.58 o 
   6  -3   1      361.78      408.32     16.82 o 
   7  -3   1      189.17      235.15     26.51 o 
   8  -3   1     3950.57     3832.59    113.45 o 
   9  -3   1      265.56      292.85     24.43 o 
  10  -3   1     5493.59     5475.74     95.13 o 
  11  -3   1     2852.72     2846.89     66.81 o 
  12  -3   1      105.33      165.85     42.19 o 
 -12  -2   1        0.04        0.00     36.99 o 
 -11  -2   1     2337.08     2480.35     92.57 o 
 -10  -2   1      736.76      657.42     38.92 o 
  -9  -2   1       65.74       34.48     16.34 o 
  -8  -2   1     4658.70     4554.68     82.30 o 
  -7  -2   1      253.68      308.09     20.78 o 
  -6  -2   1    19262.78    18320.07    184.67 o 
  -5  -2   1     7354.94     7159.03     85.03 o 
  -4  -2   1     9050.82     9490.54    145.90 o 
  -3  -2   1     4565.69     4546.17     69.53 o 
  -2  -2   1     2516.90     2562.13     45.84 o 
  -1  -2   1    20987.88    21958.49    252.76 o 
   0  -2   1    11014.68    11416.47    119.34 o 
   1  -2   1    22191.96    23635.50    245.08 o 
   2  -2   1    49313.27    47542.33   1106.05 o 
   3  -2   1     2158.28     2156.55     40.54 o 
   4  -2   1    27686.42    28300.90    291.77 o 
   5  -2   1      818.04      813.43     26.16 o 
   6  -2   1     1072.93      933.99     36.76 o 
   7  -2   1     7811.43     7500.35    119.69 o 
   8  -2   1      272.85      322.58     70.58 o 
   9  -2   1    15862.03    15717.81    197.89 o 
  10  -2   1     1821.26     1835.86    109.81 o 
  11  -2   1      709.27      726.23     41.96 o 
  12  -2   1       55.07       32.63     21.96 o 
 -12  -1   1      869.10      874.41     71.54 o 
 -11  -1   1        1.27        0.00     17.99 o 
 -10  -1   1      307.71      310.39     52.61 o 
  -9  -1   1     2241.18     2259.86     77.06 o 
  -8  -1   1     3145.14     3117.74     66.83 o 
  -7  -1   1    19591.65    19602.89    201.84 o 
  -6  -1   1        9.23       13.52      9.49 o 
  -5  -1   1    20937.48    20141.03    194.49 o 
  -4  -1   1     9845.84     9862.60    114.17 o 
  -3  -1   1     6719.48     6825.44    181.56 o 
  -2  -1   1     4905.40     4975.92     80.24 o 
  -1  -1   1       73.43       98.88      4.92 o 
   0  -1   1    69246.77    65611.55    913.09 o 
   1  -1   1    23516.45    23701.49    321.38 o 
   2  -1   1    57274.69    56921.02    753.28 o 
   3  -1   1    31453.98    31520.86    340.52 o 
   4  -1   1      132.94      115.82     12.00 o 
   5  -1   1    11038.45    10860.66    129.32 o 
   6  -1   1      181.42      140.51     15.77 o 
   7  -1   1     4170.32     4220.19     74.30 o 
   8  -1   1    13996.39    13230.44    168.83 o 
   9  -1   1        4.54        0.00     14.05 o 
  10  -1   1     1666.14     1614.31     52.84 o 
  11  -1   1       10.29       10.62     19.26 o 
  12  -1   1        3.85        4.14     20.44 o 
 -12   0   1       81.54       57.37     40.82 o 
 -11   0   1      177.05      140.91     25.26 o 
 -10   0   1        1.01        4.47     16.37 o 
  -9   0   1     3713.72     3751.16     78.77 o 
  -8   0   1     3766.20     3556.09     72.20 o 
  -7   0   1     4640.25     4518.07     78.32 o 
  -6   0   1    21167.49    20939.51    229.35 o 
  -5   0   1        1.81        0.00      7.26 o 
  -4   0   1        8.40       17.68      7.31 o 
  -3   0   1      659.94      564.31     18.96 o 
  -2   0   1     8716.68     8989.30    104.82 o 
  -1   0   1    73823.63    72358.53    796.10 o 
   0   0   1       86.67        0.00      2.09 o 
   1   0   1    36270.64    35550.48    800.65 o 
   2   0   1    12938.51    13165.55    224.14 o 
   3   0   1     2754.82     2760.25     46.78 o 
   4   0   1     2430.19     2351.87     41.54 o 
   5   0   1      262.82      224.43     19.76 o 
   6   0   1    38426.25    37759.55    380.62 o 
   7   0   1     4306.25     4336.10     75.08 o 
   8   0   1     4340.44     4267.69     79.13 o 
   9   0   1     1483.70     1461.02     47.96 o 
  10   0   1       15.78       22.67     16.73 o 
  11   0   1       87.99       63.13     19.47 o 
  12   0   1      168.96      161.81     29.30 o 
 -12   1   1      395.54      538.22     43.84 o 
 -11   1   1      108.36       91.59     24.80 o 
 -10   1   1     3242.32     3274.79     76.57 o 
  -9   1   1      195.87      206.13     24.14 o 
  -8   1   1    15788.15    15740.37    194.73 o 
  -7   1   1     5629.47     5482.27    110.10 o 
  -6   1   1      263.00      243.55     25.57 o 
  -5   1   1     1937.37     2112.37     44.27 o 
  -4   1   1     1173.95     1228.00     28.13 o 
  -3   1   1     1858.85     1818.03     36.89 o 
  -2   1   1    19811.14    20508.67    270.41 o 
  -1   1   1    20976.70    21464.27    248.45 o 
   0   1   1    40631.81    42342.49    573.25 o 
   1   1   1     1240.77     1303.78     45.68 o 
   2   1   1     6835.05     7152.02    144.97 o 
   3   1   1    12437.63    13150.78    222.84 o 
   4   1   1     7654.85     7655.65    119.37 o 
   5   1   1    36810.99    36565.58    361.78 o 
   6   1   1     1869.23     1833.16     45.67 o 
   7   1   1    12350.30    12489.46    140.29 o 
   8   1   1     4420.38     4389.97     79.82 o 
   9   1   1       68.19       39.59     22.31 o 
  10   1   1     2096.43     2059.48     59.37 o 
  11   1   1      213.54      194.56     26.19 o 
  12   1   1     3009.01     2970.19     86.35 o 
  13   1   1      825.71      788.15     53.30 o 
 -11   2   1     2832.96     3030.94     82.04 o 
 -10   2   1      448.47      377.64     31.68 o 
  -9   2   1    12285.65    12352.60    168.31 o 
  -8   2   1     1219.54     1164.39     55.86 o 
  -7   2   1     1580.47     1530.64     43.18 o 
  -6   2   1      286.49      246.41     18.48 o 
  -5   2   1      494.34      453.68     20.50 o 
  -4   2   1    28496.02    27038.74    279.61 o 
  -3   2   1      935.14      879.25     26.90 o 
  -2   2   1     2749.51     2705.88     38.89 o 
  -1   2   1    41903.55    43001.52    566.48 o 
   0   2   1      681.96      725.52     26.67 o 
   1   2   1      281.58      353.10     17.97 o 
   2   2   1     9124.58     9254.43    164.67 o 
   3   2   1    31343.30    31101.01    498.90 o 
   4   2   1    17143.02    16902.70    198.39 o 
   5   2   1     6472.62     6243.36     75.93 o 
   6   2   1     3804.78     3380.97     53.60 o 
   7   2   1       86.81       55.44     12.82 o 
   8   2   1       73.98       41.71     13.94 o 
   9   2   1      194.68      182.57     22.84 o 
  10   2   1     1544.70     1614.16     53.75 o 
  11   2   1     6965.72     6979.96    201.12 o 
  12   2   1       32.21       35.14     22.34 o 
  13   2   1     3011.52     2993.56    352.36 o 
 -11   3   1     3952.29     3937.68    126.25 o 
 -10   3   1     4558.78     4437.64     86.75 o 
  -9   3   1      916.14      878.70     38.90 o 
  -8   3   1      295.03      308.77     30.94 o 
  -7   3   1      909.09      934.95     49.00 o 
  -6   3   1     3419.22     3347.42     73.21 o 
  -5   3   1    12530.55    12253.88    143.48 o 
  -4   3   1    11312.81    11620.60    121.30 o 
  -3   3   1    75572.57    75033.87    595.33 o 
  -2   3   1     1911.85     1859.54     32.06 o 
  -1   3   1     1198.22     1128.58     34.35 o 
   0   3   1      265.97      250.03     15.12 o 
   1   3   1     2133.83     2025.34    346.06 o 
   3   3   1     4133.51     4319.55     74.51 o 
   4   3   1    20746.15    20525.54    209.18 o 
   5   3   1     3222.51     3066.76     47.19 o 
   6   3   1     1109.63     1038.45     25.89 o 
   7   3   1      133.33      197.37     18.95 o 
   8   3   1        7.17       15.87     11.11 o 
   9   3   1     4362.86     4294.64     81.64 o 
  10   3   1     7779.05     7785.38    124.22 o 
  11   3   1     1149.43     1096.61     48.73 o 
  12   3   1     2065.10     2037.57     91.57 o 
  13   3   1        1.38        0.00     45.10 o 
 -11   4   1      457.04      465.78     51.48 o 
 -10   4   1      451.73      452.75     79.45 o 
  -9   4   1      185.63      139.45     30.40 o 
  -8   4   1      256.73      216.61     26.07 o 
  -7   4   1     3071.19     3061.79     53.62 o 
  -6   4   1      807.86      791.44     22.86 o 
  -5   4   1    13925.36    13955.84    173.27 o 
  -4   4   1    48107.25    47178.38    476.05 o 
  -3   4   1      258.05      213.89     13.98 o 
  -2   4   1     2416.31     2317.26     62.28 o 
  -1   4   1     1518.71     1576.76     44.83 o 
   0   4   1     8447.56     8622.76    163.04 o 
   1   4   1    64730.50    65807.90    850.01 o 
   2   4   1     3153.94     3151.49     52.03 o 
   3   4   1    49993.70    50561.35    717.07 o 
   4   4   1     8723.06     8901.69    111.95 o 
   5   4   1     4260.60     4431.73     66.44 o 
   6   4   1       14.00       20.11      8.98 o 
   7   4   1     1991.92     2135.75     37.39 o 
   8   4   1    16142.86    16784.61    180.02 o 
   9   4   1      241.36      238.96     21.94 o 
  10   4   1    11863.41    11910.09    187.58 o 
  11   4   1     1976.19     1976.00     95.74 o 
  12   4   1       81.00       17.01     34.52 o 
  13   4   1       35.98       85.05     55.27 o 
 -10   5   1       70.10       59.08     28.70 o 
  -9   5   1      494.41      337.12     35.74 o 
  -8   5   1     1979.53     1941.79     72.62 o 
  -7   5   1      274.84      288.29     29.78 o 
  -6   5   1     7748.23     7552.43    126.09 o 
  -5   5   1     3154.03     3067.85     62.59 o 
  -4   5   1     4314.80     4101.08     69.05 o 
  -3   5   1     7633.18     7975.19    109.61 o 
  -2   5   1       58.77       54.86     17.11 o 
  -1   5   1     4707.28     4618.40     96.97 o 
   0   5   1     9648.72    10345.67    197.01 o 
   1   5   1    18887.84    18859.51   1501.29 o 
   2   5   1    48151.96    48493.33    676.54 o 
   3   5   1     5874.06     6221.53    125.89 o 
   4   5   1     3612.58     3669.47     52.12 o 
   5   5   1     3065.75     3073.55     51.35 o 
   6   5   1     9706.13     9814.33    109.05 o 
   7   5   1    16216.02    16807.57    172.32 o 
   8   5   1     1234.03     1400.97     40.98 o 
   9   5   1     9919.47     9996.70    141.73 o 
  10   5   1      618.47      689.54     45.69 o 
  11   5   1       30.53        0.00     31.00 o 
  12   5   1      184.10      181.88     48.78 o 
  13   5   1      296.98      139.02     63.57 o 
 -10   6   1       14.24       20.00     24.64 o 
  -9   6   1      503.06      619.46     63.09 o 
  -8   6   1     1184.53     1188.36     69.56 o 
  -7   6   1     7767.62     7809.42    128.81 o 
  -6   6   1       67.84       75.56     16.66 o 
  -5   6   1     4455.28     4479.87     80.15 o 
  -4   6   1      662.00      580.27     25.35 o 
  -3   6   1      185.28      225.38     42.32 o 
  -2   6   1    17503.78    17415.38    229.57 o 
  -1   6   1      118.48      133.77     13.71 o 
   0   6   1    23888.57    23860.41    334.24 o 
   1   6   1     4791.81     4935.82     90.02 o 
   2   6   1     1519.27     1451.40     34.14 o 
   3   6   1       74.11       85.55     12.08 o 
   4   6   1     1253.54     1348.14     39.22 o 
   5   6   1    11846.35    11367.25    190.90 o 
   6   6   1    13026.97    13547.17    220.97 o 
   7   6   1     7952.34     7901.97     98.46 o 
   8   6   1     8997.32     9136.31    107.93 o 
   9   6   1      135.15      168.42     25.77 o 
  10   6   1       60.61       71.69     23.35 o 
  11   6   1       43.98       14.68     22.04 o 
  12   6   1     1944.27     1851.86    148.05 o 
  13   6   1     2059.19     2026.82    161.07 o 
 -10   7   1        4.07       13.67     24.99 o 
  -9   7   1     2735.00     2779.45     95.53 o 
  -8   7   1     4554.67     4320.08     96.24 o 
  -7   7   1     1198.70     1243.67     49.70 o 
  -6   7   1     3637.54     3540.54     75.84 o 
  -5   7   1      210.10      177.62     19.35 o 
  -4   7   1     1019.96      923.68     30.92 o 
  -3   7   1     2811.57     2731.83     67.37 o 
  -2   7   1     7904.04     7942.00    147.04 o 
  -1   7   1    25637.08    24348.84    268.04 o 
   0   7   1      415.15      436.29     32.08 o 
   1   7   1      102.00       54.83     12.82 o 
   2   7   1     4374.84     4884.28     69.59 o 
   3   7   1    13512.62    14823.60    175.55 o 
   4   7   1    29209.55    30069.85    337.87 o 
   5   7   1      627.97      796.11     27.36 o 
   6   7   1    23028.68    22964.00    224.55 o 
   7   7   1     2948.04     2928.23     54.09 o 
   8   7   1     1888.71     1767.33    102.65 o 
   9   7   1       35.53       15.93     16.33 o 
  10   7   1       44.85        6.65     19.85 o 
  11   7   1     2456.48     2592.95    107.89 o 
  12   7   1      974.01     1123.91     70.55 o 
  13   7   1     2385.41     2548.56    179.11 o 
  -9   8   1       81.93       97.40     29.62 o 
  -8   8   1     3659.48     3594.53    255.71 o 
  -7   8   1     1014.60      818.93     65.65 o 
  -6   8   1      129.30      127.20     20.32 o 
  -5   8   1      953.42      988.38     38.23 o 
  -4   8   1        9.84       24.80     11.24 o 
  -3   8   1    10367.17    10316.23    177.22 o 
  -2   8   1    16106.65    15800.66    195.11 o 
  -1   8   1     2519.67     2565.59     54.44 o 
   0   8   1    11650.24    12592.27    154.12 o 
   1   8   1       23.37       14.13     11.72 o 
   2   8   1    14412.65    15134.95    161.11 o 
   3   8   1     1682.30     1368.65     30.93 o 
   4   8   1     5479.03     5400.85     83.48 o 
   5   8   1    16081.72    15704.83    174.59 o 
   6   8   1      407.33      404.44     26.95 o 
   7   8   1     3042.42     3222.62     72.60 o 
   8   8   1        4.58        0.00     14.67 o 
   9   8   1        5.95        0.00     13.86 o 
  10   8   1     6554.73     6682.63    148.07 o 
  11   8   1        7.31        0.00     25.71 o 
  12   8   1     6513.80     6822.91    383.15 o 
  13   8   1      723.42      638.44     78.82 o 
  -9   9   1     2637.79     2529.99     94.62 o 
  -8   9   1       41.07       45.04     23.93 o 
  -7   9   1       25.61        0.00     16.54 o 
  -6   9   1     2152.59     2226.17    119.68 o 
  -5   9   1     1752.74     1729.79     50.26 o 
  -4   9   1    18117.68    18129.81    215.77 o 
  -3   9   1      293.22      258.98     36.50 o 
  -2   9   1     5983.54     6083.49    100.61 o 
  -1   9   1     4495.88     4576.57     80.73 o 
   0   9   1       31.31       38.76     11.03 o 
   1   9   1     1369.89     1781.38     46.38 o 
   2   9   1      852.76      860.07     32.81 o 
   3   9   1     8208.80     7661.37    115.39 o 
   4   9   1    15719.76    15721.00    167.00 o 
   5   9   1     5132.68     5042.19     85.27 o 
   6   9   1     3365.81     3297.49     76.52 o 
   7   9   1      176.43      107.04     19.73 o 
   8   9   1     2095.08     2182.62     76.71 o 
   9   9   1     3904.46     4042.38    106.66 o 
  10   9   1     2382.92     2390.64    144.32 o 
  11   9   1     8249.24     8729.97    312.84 o 
  12   9   1       37.88       16.18     53.69 o 
  13   9   1      849.06      942.82    120.56 o 
  -8  10   1      577.58      522.21     50.44 o 
  -7  10   1      412.94      422.72     64.48 o 
  -6  10   1     4193.15     4170.66     88.19 o 
  -5  10   1     6223.88     6184.82    104.42 o 
  -4  10   1      175.04      233.33     37.84 o 
  -3  10   1     6689.41     6734.37    132.64 o 
  -2  10   1      301.73      328.64     27.16 o 
  -1  10   1      360.28      350.07     25.68 o 
   0  10   1     3351.53     3353.78     65.93 o 
   1  10   1      764.87      786.75     33.83 o 
   2  10   1    27136.27    28230.02    482.09 o 
   3  10   1     3912.14     3936.86    104.30 o 
   4  10   1    11967.06    11738.29    187.33 o 
   5  10   1     7014.71     7103.63    108.34 o 
   6  10   1      232.31      232.95     24.73 o 
   7  10   1     1726.43     1700.15     58.39 o 
   8  10   1        9.73       11.96     33.63 o 
   9  10   1    11391.71    11235.79    203.97 o 
  10  10   1     9986.72    10208.82    197.71 o 
  11  10   1     2075.86     2193.62    148.05 o 
  12  10   1     1350.87     1200.83    122.99 o 
  13  10   1       41.34       38.80     58.28 o 
  -7  11   1     3458.87     3598.49    104.38 o 
  -6  11   1     1087.43     1188.96     62.90 o 
  -5  11   1     3318.54     3417.53     73.56 o 
  -4  11   1     6660.97     6589.85    140.39 o 
  -3  11   1      232.86      236.69     31.69 o 
  -2  11   1     5174.27     5157.93     97.29 o 
  -1  11   1     2286.64     2330.07     66.56 o 
   0  11   1     4932.40     4852.09     86.07 o 
   1  11   1     7108.23     7242.87    120.14 o 
   2  11   1      678.66      635.67     17.86 o 
   3  11   1     4373.28     4332.21     89.19 o 
   4  11   1      744.62      726.32     37.59 o 
   5  11   1      962.35     1017.19     32.40 o 
   6  11   1     4127.61     4034.10     70.35 o 
   7  11   1      636.38      675.01     41.84 o 
   8  11   1    20110.01    20143.63    304.49 o 
   9  11   1     2388.25     2387.35     83.97 o 
  10  11   1     3852.98     4167.31    116.49 o 
  11  11   1      452.00      518.02     88.48 o 
  12  11   1        0.40        0.00     45.53 o 
  -7  12   1      250.33      261.88     44.17 o 
  -6  12   1     2763.39     2876.19    109.53 o 
  -5  12   1      195.98      208.37     22.16 o 
  -4  12   1       91.13      119.44     29.67 o 
  -3  12   1       91.28       76.35     24.38 o 
  -2  12   1      113.35      144.78     23.56 o 
  -1  12   1     5176.99     5351.02    110.84 o 
   0  12   1     3345.42     3416.00     73.14 o 
   1  12   1    15352.92    15195.94    260.44 o 
   2  12   1    15734.48    15549.41    301.93 o 
   3  12   1       74.94      103.04     17.91 o 
   4  12   1       54.15       36.67     17.66 o 
   5  12   1      737.66      753.90     54.75 o 
   6  12   1     9210.27     8891.47    129.72 o 
   7  12   1    21308.07    21222.40    465.38 o 
   8  12   1     2137.35     2096.89     79.23 o 
   9  12   1     5246.91     5150.13    124.86 o 
  10  12   1        4.00        1.26     23.98 o 
  11  12   1       19.46       26.05     47.11 o 
  12  12   1     2242.73     2276.67    155.92 o 
  -6  13   1       28.73        0.00     26.46 o 
  -5  13   1       38.70       40.40     19.01 o 
  -4  13   1       21.95        0.00     21.57 o 
  -3  13   1     1223.80     1120.35     61.24 o 
  -2  13   1    14546.18    14685.94    233.25 o 
  -1  13   1      280.03      315.68     33.87 o 
   0  13   1    28778.17    29676.65    384.82 o 
   1  13   1     4269.62     4074.43    110.47 o 
   2  13   1     3479.74     3487.65    103.33 o 
   3  13   1       51.69       52.04     16.74 o 
   4  13   1       47.31       53.09     23.70 o 
   5  13   1     8567.10     8638.35    194.07 o 
   6  13   1     5694.03     5794.53    123.31 o 
   7  13   1     8473.34     8307.83    216.01 o 
   8  13   1     4982.61     4895.81    125.00 o 
   9  13   1       95.88       86.48     26.79 o 
  10  13   1      183.40      208.27     36.24 o 
  11  13   1      313.91      306.15     58.80 o 
  12  13   1     3287.06     3269.61    183.55 o 
  -5  14   1      104.60      108.24     23.57 o 
  -4  14   1     2782.22     2858.87    478.86 o 
  -3  14   1     2368.05     2231.67     83.05 o 
  -2  14   1     3973.80     4014.40    106.34 o 
  -1  14   1     9939.42    10303.05    179.93 o 
   0  14   1      644.02      597.59     58.48 o 
   1  14   1      488.54      439.69     44.20 o 
   2  14   1       29.23       24.72     11.82 o 
   3  14   1      586.10      615.65     39.37 o 
   4  14   1    16447.90    16078.66    444.50 o 
   5  14   1      128.92      171.98     51.83 o 
   6  14   1    28573.86    26911.27    480.56 o 
   7  14   1     4953.44     4833.54     84.55 o 
   8  14   1      860.38      811.71     46.20 o 
   9  14   1      257.96      294.24     66.01 o 
  10  14   1      196.29      138.93     33.60 o 
  11  14   1     6811.01     7022.33    166.14 o 
  -4  15   1      138.37       82.25     43.55 o 
  -3  15   1     5474.37     5689.74    251.56 o 
  -2  15   1     5280.39     5612.19    151.17 o 
  -1  15   1      579.30      573.01     56.29 o 
   0  15   1       13.25        1.16     23.79 o 
   1  15   1        1.91        0.00     28.68 o 
   2  15   1     3440.41     3495.71    151.55 o 
   3  15   1    10964.18    10602.32    212.05 o 
   4  15   1     4355.95     3966.17    271.18 o 
   5  15   1    10690.40    10219.80    226.01 o 
   6  15   1      236.73      167.79     35.94 o 
   7  15   1     1016.44      897.78     54.24 o 
   8  15   1      738.74      772.27     62.43 o 
   9  15   1      971.84      919.45     52.81 o 
  10  15   1     5051.28     5081.20    129.85 o 
  11  15   1       63.00       25.66     45.60 o 
  -3  16   1      598.65      528.04     97.51 o 
  -2  16   1     1964.35     1975.13    199.31 o 
  -1  16   1      713.29      728.28    126.92 o 
   0  16   1       26.42       34.72     31.39 o 
   1  16   1     3393.15     3774.17    214.91 o 
   2  16   1      767.86      767.70     56.91 o 
   3  16   1    11148.69    11171.90    225.10 o 
   4  16   1     5569.11     5704.74    147.89 o 
   5  16   1      419.00      458.73     49.21 o 
   6  16   1      923.74      936.81    127.21 o 
   7  16   1        4.49        0.00     20.35 o 
   8  16   1     4910.88     4852.95    162.58 o 
   9  16   1     4888.58     4842.81    108.00 o 
  10  16   1     1693.22     1681.96     78.37 o 
   0  17   1     1471.50     1681.20    156.35 o 
   1  17   1      974.59      980.48    125.57 o 
   2  17   1    11296.50    11526.17    392.16 o 
   3  17   1     1503.21     1548.38    174.18 o 
   4  17   1     3038.94     2790.64    194.57 o 
   5  17   1      249.68      187.19     58.64 o 
   6  17   1      205.74      137.91     35.86 o 
   7  17   1     4136.30     3969.28    125.97 o 
   8  17   1      521.19      488.48     80.90 o 
   9  17   1     6527.59     6723.26    209.20 o 
   0  18   1     2966.76     2682.72    196.58 o 
   1  18   1     3903.25     4163.04    241.11 o 
   2  18   1      269.77      241.56     45.10 o 
   3  18   1     4633.73     4800.40    132.65 o 
   4  18   1      194.39      191.35     35.60 o 
   5  18   1      112.81       88.44     32.65 o 
   6  18   1     3111.16     2974.09    119.79 o 
   7  18   1      348.25      342.26     43.44 o 
   8  18   1     9831.56     9608.78    605.14 o 
   2  19   1     2387.74     2618.50     88.60 o 
   3  19   1       11.51       23.52     25.34 o 
   4  19   1      863.65      900.12     63.25 o 
   5  19   1      907.18      792.81     67.22 o 
   6  19   1     2345.72     2286.40    108.42 o 
  -7 -18   2      873.10      786.80     93.20 o 
  -6 -18   2        9.07       56.20     35.19 o 
  -5 -18   2      253.88      182.41     41.38 o 
  -4 -18   2     5592.32     5668.06    168.18 o 
  -3 -18   2       58.12       54.89     28.53 o 
  -2 -18   2     4859.55     4798.44    125.95 o 
  -1 -18   2     1471.53     1785.28    177.25 o 
   0 -18   2     1203.83     1405.29    160.78 o 
  -8 -17   2      255.47      246.61     52.89 o 
  -7 -17   2        0.11        0.00     32.31 o 
  -6 -17   2      916.63      758.47    127.14 o 
  -5 -17   2     2527.34     2359.13    102.09 o 
  -4 -17   2     1539.92     1498.57     60.11 o 
  -3 -17   2    12587.60    12422.78    303.61 o 
  -2 -17   2       93.95       74.35     32.43 o 
  -1 -17   2     1478.07     1661.43    160.93 o 
   0 -17   2        1.83        0.00     49.54 o 
   1 -17   2      126.72      217.20     78.17 o 
  -9 -16   2      126.68       82.34     23.64 o 
  -8 -16   2       25.26       30.76     37.71 o 
  -7 -16   2     3188.49     3142.86    155.85 o 
  -6 -16   2      575.05      592.89     61.42 o 
  -5 -16   2     2954.64     3206.74    117.45 o 
  -4 -16   2     5920.02     6037.18    124.40 o 
  -3 -16   2      907.25      936.58     77.74 o 
  -2 -16   2     3258.77     3406.98     74.75 o 
  -1 -16   2        8.40       23.05     48.82 o 
   0 -16   2      386.54      375.98     87.91 o 
   1 -16   2     2579.99     2559.16    182.98 o 
 -10 -15   2       43.50       13.50     29.23 o 
  -9 -15   2       28.86        1.73     22.71 o 
  -8 -15   2     2093.95     1955.96    108.57 o 
  -7 -15   2      678.71      763.97     70.81 o 
  -6 -15   2     7621.38     7262.59    195.09 o 
  -5 -15   2     2312.06     2245.86     95.20 o 
  -4 -15   2     3796.22     3681.92     89.62 o 
  -3 -15   2     5834.04     5061.25    220.50 o 
  -2 -15   2       83.37       55.52     14.53 o 
  -1 -15   2     2728.78     2753.45    181.12 o 
   0 -15   2      617.98      665.63    105.95 o 
   1 -15   2     6529.22     6763.57    297.52 o 
   3 -15   2      866.23      797.72     85.87 o 
   4 -15   2     1639.17     1687.16    127.71 o 
 -11 -14   2       13.74        0.00     31.58 o 
 -10 -14   2      251.24      242.14     39.39 o 
  -9 -14   2      382.36      403.90     42.56 o 
  -8 -14   2     1971.15     1944.25     70.49 o 
  -7 -14   2    11375.54    11059.50    181.95 o 
  -6 -14   2     1408.58     1427.91    114.62 o 
  -5 -14   2     7675.86     7214.26    304.61 o 
  -4 -14   2      468.06      406.63     46.27 o 
  -3 -14   2        1.93        0.00     19.29 o 
  -2 -14   2     1982.91     1995.09     49.90 o 
  -1 -14   2     2098.59     1838.83    145.90 o 
   0 -14   2     3631.68     3989.35    209.33 o 
   1 -14   2     1247.46     1338.26     66.60 o 
   2 -14   2     1636.43     1835.58     64.05 o 
   3 -14   2     1174.04     1204.66     64.04 o 
   4 -14   2        6.97        0.00     23.99 o 
   5 -14   2      195.52      152.34     50.61 o 
 -11 -13   2      858.77      665.21     93.78 o 
 -10 -13   2        0.38        5.63     26.10 o 
  -9 -13   2     3696.66     3677.00    106.54 o 
  -8 -13   2     2002.78     2184.10     76.36 o 
  -7 -13   2     3996.45     3922.37     95.58 o 
  -6 -13   2     3421.71     3404.35    120.89 o 
  -5 -13   2      681.25      637.85     54.15 o 
  -4 -13   2      870.24      849.94     41.86 o 
  -3 -13   2      738.64      756.64    132.51 o 
  -2 -13   2     5490.66     5620.30     97.10 o 
  -1 -13   2    17617.39    17086.97    522.60 o 
   0 -13   2       65.26       66.00     33.24 o 
   1 -13   2     5615.27     5832.50    115.05 o 
   2 -13   2     1132.06     1038.00     60.03 o 
   3 -13   2     2353.45     2341.02     80.59 o 
   4 -13   2     2251.86     2287.95     82.60 o 
   5 -13   2      105.85      142.50     37.84 o 
   6 -13   2     4543.49     4856.97    222.30 o 
 -11 -12   2      892.77     1063.24    112.97 o 
 -10 -12   2     5820.85     6231.78    198.06 o 
  -9 -12   2        1.31        7.50     24.97 o 
  -8 -12   2     3214.58     3214.34     93.62 o 
  -7 -12   2      436.98      491.48     38.67 o 
  -6 -12   2      869.58      777.43     40.17 o 
  -5 -12   2     3518.14     3391.90    112.06 o 
  -4 -12   2      241.75      274.78     27.40 o 
  -3 -12   2    11519.50    11702.06    185.15 o 
  -2 -12   2     4725.98     4779.36    133.92 o 
  -1 -12   2     3907.86     4115.50     77.43 o 
   0 -12   2     4711.61     4750.90     79.07 o 
   1 -12   2       20.36        0.00     13.60 o 
   2 -12   2     1112.68     1084.59     47.08 o 
   3 -12   2     2463.39     2584.21     81.40 o 
   4 -12   2      791.88      828.86     89.05 o 
   5 -12   2     3983.31     4068.58    113.20 o 
   6 -12   2      170.12      285.78     45.83 o 
   7 -12   2     2966.68     3237.18     94.54 o 
 -12 -11   2     1442.55     1542.59    140.31 o 
 -11 -11   2     1401.97     1415.03    126.14 o 
 -10 -11   2     2510.00     2533.39    150.76 o 
  -9 -11   2     3796.59     4048.28    112.10 o 
  -8 -11   2      401.95      370.57     50.05 o 
  -7 -11   2      191.69      162.55     28.05 o 
  -6 -11   2     5089.40     5064.06    107.67 o 
  -5 -11   2     3844.37     3839.35     80.65 o 
  -4 -11   2    14384.38    14023.92    210.42 o 
  -3 -11   2      567.28      574.66     30.45 o 
  -2 -11   2    13676.58    14038.30    147.20 o 
  -1 -11   2     3523.04     3715.35     62.20 o 
   0 -11   2      180.26      190.76     23.09 o 
   1 -11   2       39.03       32.22     14.48 o 
   2 -11   2      374.69      342.98     28.88 o 
   3 -11   2     8935.08     8922.27    142.53 o 
   4 -11   2     6133.10     6207.31    134.24 o 
   5 -11   2     2291.47     2488.98    104.48 o 
   6 -11   2     2426.56     2469.58     62.57 o 
   7 -11   2        0.26        0.00     19.16 o 
   8 -11   2      318.53      379.26     42.05 o 
 -12 -10   2      489.93      511.35     79.32 o 
 -11 -10   2     4253.67     4193.12    234.31 o 
 -10 -10   2     4066.87     4049.36    137.18 o 
  -9 -10   2       74.80       76.79     24.11 o 
  -8 -10   2     1715.97     1644.86     71.18 o 
  -7 -10   2      114.10       94.79     28.38 o 
  -6 -10   2     5638.40     5435.28    146.15 o 
  -5 -10   2     4495.36     4395.42    105.79 o 
  -4 -10   2     4115.30     4077.24     72.22 o 
  -3 -10   2    16669.84    16748.47    188.29 o 
  -2 -10   2      915.81      942.91     23.03 o 
  -1 -10   2       27.74       32.41     10.31 o 
   0 -10   2     1199.48     1257.58     35.01 o 
   1 -10   2       74.52       80.58     17.29 o 
   2 -10   2     7466.50     7753.24    121.50 o 
   3 -10   2       23.95       47.90     18.55 o 
   4 -10   2     5047.45     4900.68    122.61 o 
   5 -10   2      994.61      991.25     57.68 o 
   6 -10   2      114.22      113.43     35.97 o 
   7 -10   2       26.28        0.00     22.91 o 
   8 -10   2        6.69        0.00     21.58 o 
 -12  -9   2     2223.80     2317.81    115.66 o 
 -11  -9   2      261.99      195.17     56.34 o 
 -10  -9   2      862.09      819.37     68.18 o 
  -9  -9   2      650.94      761.22     45.12 o 
  -8  -9   2      746.35      738.10     51.13 o 
  -7  -9   2     1261.50     1351.04     48.09 o 
  -6  -9   2     1315.15     1304.19     96.41 o 
  -5  -9   2    12387.43    12505.33    223.59 o 
  -4  -9   2     7237.46     7204.17     91.97 o 
  -3  -9   2      398.57      413.51     17.05 o 
  -2  -9   2     2640.58     2823.05     39.38 o 
  -1  -9   2      153.22      172.81     14.27 o 
   0  -9   2    14218.07    14712.10    161.16 o 
   1  -9   2    13460.27    13763.89    190.72 o 
   2  -9   2      913.37      902.36     36.56 o 
   3  -9   2    26854.47    26826.42    464.66 o 
   4  -9   2      328.70      355.95     35.11 o 
   5  -9   2      216.63      194.93     30.19 o 
   6  -9   2      539.17      531.01     31.18 o 
   7  -9   2      931.39     1042.87     49.01 o 
   8  -9   2     5340.48     5215.42    128.76 o 
   9  -9   2       16.84       17.04     31.62 o 
 -12  -8   2      360.27      299.37     73.81 o 
 -11  -8   2     1092.35     1113.21    116.11 o 
 -10  -8   2       95.44       14.17     45.96 o 
  -9  -8   2      624.61      689.91     60.45 o 
  -8  -8   2     4248.39     4219.17    105.33 o 
  -7  -8   2      479.72      522.91     45.40 o 
  -6  -8   2    12336.89    12260.76    136.40 o 
  -5  -8   2     3099.33     3125.23     55.20 o 
  -4  -8   2     2753.91     2803.84     48.00 o 
  -3  -8   2     2830.33     3075.11     35.73 o 
  -2  -8   2     1287.79     1548.45     31.00 o 
  -1  -8   2    19841.28    19474.12    243.01 o 
   0  -8   2     1414.15     1316.01     67.67 o 
   1  -8   2     9557.99     9472.75    139.64 o 
   2  -8   2    10329.41    10571.67    142.73 o 
   3  -8   2     1392.97     1455.29     44.74 o 
   4  -8   2     1893.16     1862.26     62.49 o 
   5  -8   2     1012.61     1114.05     35.37 o 
   6  -8   2     2453.40     2604.71     71.95 o 
   7  -8   2     7444.14     7209.36    131.99 o 
   8  -8   2     1141.41     1253.84     57.18 o 
   9  -8   2     2071.17     1963.54     80.48 o 
  10  -8   2        1.46        0.00     24.35 o 
 -12  -7   2      153.29      117.84     68.73 o 
 -11  -7   2        5.67       15.08     33.06 o 
 -10  -7   2     2292.87     2232.95    140.96 o 
  -9  -7   2     2341.38     2157.75     97.32 o 
  -8  -7   2     7110.07     7026.08    128.15 o 
  -7  -7   2    17350.91    17208.35    185.66 o 
  -6  -7   2      108.84      108.81     14.40 o 
  -5  -7   2       44.86       34.26      9.70 o 
  -4  -7   2      133.24      146.79     10.79 o 
  -3  -7   2     2474.89     2466.61     36.86 o 
  -2  -7   2     8206.37     7646.65     83.66 o 
  -1  -7   2       37.99        8.76      8.79 o 
   0  -7   2    67230.93    70443.04    698.16 o 
   1  -7   2    11257.95    11980.66    211.47 o 
   2  -7   2     4139.23     4365.62     75.04 o 
   3  -7   2      114.73      167.97     18.68 o 
   4  -7   2       47.44       40.82     14.23 o 
   5  -7   2    16033.38    15570.97    222.38 o 
   6  -7   2     1941.53     1996.55     95.73 o 
   7  -7   2    10397.65    10259.43    229.02 o 
   8  -7   2     6863.48     6775.28    144.38 o 
   9  -7   2      332.12      250.12     35.54 o 
  10  -7   2       18.51       60.29     27.21 o 
 -12  -6   2       24.51       27.20     54.12 o 
 -11  -6   2     1145.37     1132.61     83.54 o 
 -10  -6   2       57.97       26.65     44.67 o 
  -9  -6   2     8809.86     8670.86    284.28 o 
  -8  -6   2     6000.90     5884.50     89.89 o 
  -7  -6   2     7487.16     8039.27    108.57 o 
  -6  -6   2     1530.97     1525.78     37.24 o 
  -5  -6   2       61.93       46.20     10.66 o 
  -4  -6   2    30805.87    31579.66    290.92 o 
  -3  -6   2    12183.24    12494.05    114.03 o 
  -2  -6   2    16129.50    16837.01    136.02 o 
  -1  -6   2    22872.64    22990.05    243.31 o 
   0  -6   2      194.80      189.68     17.36 o 
   1  -6   2     3266.03     3158.58     60.54 o 
   2  -6   2       23.53       17.33      9.20 o 
   3  -6   2      293.86      266.00     21.19 o 
   4  -6   2    10623.80    10101.41    140.24 o 
   5  -6   2      504.09      504.37     25.94 o 
   6  -6   2    16578.38    16073.57    201.97 o 
   7  -6   2     1842.86     1772.98     58.11 o 
   8  -6   2     2086.63     2023.00     66.31 o 
   9  -6   2       10.61        0.00     16.72 o 
  10  -6   2       79.18       65.83     30.61 o 
  11  -6   2     2079.50     2133.20     93.27 o 
 -12  -5   2      524.65      449.72     87.76 o 
 -11  -5   2     1791.09     1576.38    134.59 o 
 -10  -5   2    10814.85    10523.56    204.40 o 
  -9  -5   2       11.09       23.55     20.58 o 
  -8  -5   2     7845.33     7867.70    135.08 o 
  -7  -5   2      627.82      636.95     26.58 o 
  -6  -5   2       39.96       64.99     16.10 o 
  -5  -5   2    21627.90    22455.21    217.88 o 
  -4  -5   2      399.11      421.76     16.42 o 
  -3  -5   2    33708.36    33409.89    301.40 o 
  -2  -5   2    15013.47    15222.39    123.79 o 
  -1  -5   2     3093.56     3121.72     34.71 o 
   0  -5   2     1567.36     1729.94     33.68 o 
   1  -5   2       35.99       39.90     11.07 o 
   2  -5   2     6516.65     6811.67     94.39 o 
   3  -5   2     6915.77     6828.20    113.37 o 
   4  -5   2     4780.89     4656.12     91.76 o 
   5  -5   2    14953.13    14910.54    181.64 o 
   6  -5   2      174.98      238.10     24.88 o 
   7  -5   2     7608.33     7270.48    127.42 o 
   8  -5   2      225.85      222.19     30.51 o 
   9  -5   2     1056.52     1071.44     69.07 o 
  10  -5   2     2508.89     2358.43     89.67 o 
  11  -5   2      322.89      263.19     41.82 o 
 -12  -4   2     3379.49     3403.76    193.71 o 
 -11  -4   2     3597.27     3748.55    193.01 o 
 -10  -4   2     5067.52     5010.84    133.92 o 
  -9  -4   2     3170.58     3223.42     64.67 o 
  -8  -4   2      252.78      222.04     21.97 o 
  -7  -4   2      697.53      744.99     31.01 o 
  -6  -4   2     5949.64     6305.64     75.58 o 
  -5  -4   2    18752.17    19703.91    192.86 o 
  -4  -4   2    22636.99    22702.37    235.73 o 
  -3  -4   2      686.64      712.34     18.05 o 
  -2  -4   2     2158.22     1986.97     27.22 o 
  -1  -4   2      787.91      788.99     12.34 o 
   0  -4   2      136.91      131.61     14.77 o 
   1  -4   2    11388.02    11547.43    209.75 o 
   2  -4   2      422.20      377.25     28.00 o 
   3  -4   2    51771.74    50940.88    582.35 o 
   4  -4   2    20428.81    20483.12    247.16 o 
   5  -4   2     7321.45     7014.43    122.17 o 
   6  -4   2     2248.83     2250.68     77.87 o 
   7  -4   2      230.71      212.83     24.79 o 
   8  -4   2     2050.65     1856.42    100.60 o 
   9  -4   2      229.27      221.97     54.13 o 
  10  -4   2     1693.12     1741.80     78.48 o 
  11  -4   2     4519.88     4598.16    130.88 o 
 -12  -3   2      426.46      639.55     75.55 o 
 -11  -3   2     2708.46     2876.15    104.78 o 
 -10  -3   2     1097.29     1124.99     49.30 o 
  -9  -3   2      111.06       79.99     19.11 o 
  -8  -3   2     8827.39     8657.74    122.50 o 
  -7  -3   2     1348.31     1298.51     36.10 o 
  -6  -3   2    10142.27     9490.81    108.95 o 
  -5  -3   2     5353.26     4658.91     58.57 o 
  -4  -3   2     3863.13     3766.39     58.23 o 
  -3  -3   2      196.24      278.56     11.95 o 
  -2  -3   2       94.07       87.20      6.97 o 
  -1  -3   2    16244.69    16975.96    175.10 o 
   0  -3   2    13635.20    14192.13    136.15 o 
   1  -3   2      300.39      292.96     14.91 o 
   2  -3   2    25977.90    24968.33    346.94 o 
   3  -3   2     1003.71      991.76     24.38 o 
   4  -3   2    25573.54    25739.36    272.40 o 
   5  -3   2      139.92       93.35     19.52 o 
   6  -3   2        4.82       14.51     10.38 o 
   7  -3   2     3517.92     3504.80     62.26 o 
   8  -3   2       15.39       93.17     21.90 o 
   9  -3   2    14492.80    14355.63    180.89 o 
  10  -3   2     5975.87     5751.01    135.78 o 
  11  -3   2     1485.48     1332.90    117.87 o 
  12  -3   2      399.34      402.23     50.82 o 
 -12  -2   2     3558.40     3709.46    149.13 o 
 -11  -2   2      389.33      431.74     36.38 o 
 -10  -2   2      425.48      468.83     34.34 o 
  -9  -2   2     1759.66     1818.24     64.35 o 
  -8  -2   2     3224.68     3196.09     95.64 o 
  -7  -2   2    13336.25    12630.01    143.81 o 
  -6  -2   2      908.05      869.64     28.06 o 
  -5  -2   2    22381.65    22827.44    234.94 o 
  -4  -2   2     7861.62     7969.41    115.61 o 
  -3  -2   2       66.38       63.39      8.58 o 
  -2  -2   2     4768.85     4909.46     66.98 o 
  -1  -2   2     2208.74     2275.52     52.09 o 
   0  -2   2    53180.64    54181.90    601.81 o 
   1  -2   2    47046.86    48153.24    537.62 o 
   2  -2   2     5593.39     5470.74    146.54 o 
   3  -2   2    32032.70    31527.95    304.50 o 
   4  -2   2       51.98       48.79     13.76 o 
   5  -2   2      175.47      157.70     13.43 o 
   6  -2   2     3020.60     2693.70     51.61 o 
   7  -2   2     3199.10     3436.32     93.13 o 
   8  -2   2    19193.11    18464.91    216.35 o 
   9  -2   2      201.78      187.72     40.35 o 
  10  -2   2     3839.61     3838.06     79.57 o 
  11  -2   2      606.45      609.25     38.85 o 
  12  -2   2       87.44       42.71     21.16 o 
 -12  -1   2       66.84       90.17     27.98 o 
 -11  -1   2       34.76       63.19     21.81 o 
 -10  -1   2      315.07      358.73     32.05 o 
  -9  -1   2     2397.13     2482.17     63.59 o 
  -8  -1   2    12863.69    12666.54    165.52 o 
  -7  -1   2      662.06      715.93     44.53 o 
  -6  -1   2    21912.83    22192.17    243.94 o 
  -5  -1   2     5170.66     5108.41     68.65 o 
  -4  -1   2    11907.27    12089.77    126.55 o 
  -3  -1   2       16.82       11.27      5.12 o 
  -2  -1   2     1278.97     1351.26     25.54 o 
  -1  -1   2    64107.30    62971.95    727.14 o 
   0  -1   2     6463.23     6714.70     94.98 o 
   1  -1   2    50505.19    50418.70    801.36 o 
   2  -1   2    21512.18    21885.02    296.81 o 
   3  -1   2     4167.78     4202.37     78.16 o 
   4  -1   2     3396.45     3760.13     55.64 o 
   5  -1   2       26.39       26.45     11.51 o 
   6  -1   2     7486.19     7047.88     97.51 o 
   7  -1   2    10709.46    10520.96    136.75 o 
   8  -1   2     2719.55     2728.48     90.83 o 
   9  -1   2     3981.72     3971.99     79.00 o 
  10  -1   2      209.29      193.49     24.22 o 
  11  -1   2      280.92      247.46     35.51 o 
  12  -1   2       13.06       10.84     20.63 o 
 -12   0   2        0.26        0.00     21.34 o 
 -11   0   2        7.57        0.00     17.85 o 
 -10   0   2     1561.76     1595.60     71.69 o 
  -9   0   2     2632.81     2633.03     66.73 o 
  -8   0   2     5085.66     5257.51     92.46 o 
  -7   0   2     6248.09     6105.99    102.22 o 
  -6   0   2     2468.80     2536.22     48.29 o 
  -5   0   2     2492.90     2620.40     47.11 o 
  -4   0   2     1571.03     1548.08     32.14 o 
  -3   0   2     6343.13     6071.36    126.02 o 
  -2   0   2      227.36      204.03     10.62 o 
  -1   0   2       11.79        0.00      3.20 o 
   0   0   2    85325.72    82662.88    920.17 o 
   1   0   2     1096.18     1160.74     21.99 o 
   2   0   2     8110.68     8456.37    153.54 o 
   3   0   2    75898.66    75331.94    781.74 o 
   4   0   2       48.69       63.48      9.44 o 
   5   0   2    33761.92    32139.86    322.67 o 
   6   0   2     7746.69     8220.57    109.34 o 
   7   0   2     5998.82     5831.32     90.24 o 
   8   0   2     9411.06     9265.88    129.65 o 
   9   0   2       10.89        0.00     12.45 o 
  10   0   2      293.85      316.69     28.72 o 
  11   0   2      105.24       72.16     22.38 o 
  12   0   2     2026.21     2005.59     70.10 o 
 -12   1   2      520.25      523.27     64.52 o 
 -11   1   2     1927.95     2080.13     71.57 o 
 -10   1   2       19.76        0.00     16.47 o 
  -9   1   2     4354.98     4373.37    104.57 o 
  -8   1   2     2026.08     1994.58     54.17 o 
  -7   1   2     2382.94     2478.70     62.68 o 
  -6   1   2       93.74      103.88     14.27 o 
  -5   1   2      451.16      475.79     21.71 o 
  -4   1   2    15066.30    15203.72    155.17 o 
  -3   1   2     1380.23     1321.48     27.01 o 
  -2   1   2    10610.42    10630.97    116.42 o 
  -1   1   2     6361.07     6898.71     92.44 o 
   0   1   2     1117.63     1091.11     18.85 o 
   1   1   2     1943.08     1967.04     87.69 o 
   2   1   2     1932.97     2115.36     42.51 o 
   3   1   2    14438.84    14671.67    235.49 o 
   4   1   2    80107.29    78426.22    820.34 o 
   5   1   2     9492.07     9283.32    113.42 o 
   6   1   2    44279.76    44087.88    436.23 o 
   7   1   2      641.17      679.83     27.19 o 
   8   1   2      601.41      648.04     31.56 o 
   9   1   2     1585.67     1550.57     48.75 o 
  10   1   2      132.10      108.87     22.93 o 
  11   1   2     3006.00     3028.51     75.63 o 
  12   1   2      759.20      680.18     49.08 o 
  13   1   2     1272.03     1389.13     64.87 o 
 -11   2   2     1051.97      939.48     50.67 o 
 -10   2   2     8245.22     8251.04    133.38 o 
  -9   2   2       74.75       52.31     18.62 o 
  -8   2   2     7340.76     7216.37    113.37 o 
  -7   2   2       70.76       54.83     14.13 o 
  -6   2   2      615.28      634.04     26.86 o 
  -5   2   2     7506.27     7055.08     90.82 o 
  -4   2   2       38.82       36.05      9.21 o 
  -3   2   2    34672.52    33513.71    304.76 o 
  -2   2   2     6988.15     6994.38     83.00 o 
  -1   2   2    12602.24    13226.54    179.44 o 
   0   2   2    13870.08    14653.00    204.92 o 
   1   2   2       70.05       42.65      7.74 o 
   2   2   2    24178.68    26328.11    611.80 o 
   3   2   2     1462.30     1488.36     45.81 o 
   4   2   2    16088.73    15900.18    188.60 o 
   5   2   2    10088.33     9327.48    101.98 o 
   6   2   2       13.38        0.00      7.92 o 
   7   2   2       24.33       34.15     10.59 o 
   8   2   2       20.73       65.48     14.48 o 
   9   2   2     2928.92     2971.08     66.91 o 
  10   2   2     8400.40     8666.04    133.75 o 
  11   2   2      491.04      474.94     35.95 o 
  12   2   2     3759.03     4008.09     91.33 o 
  13   2   2      324.36      338.02     50.99 o 
 -11   3   2     2608.23     2486.51     70.61 o 
 -10   3   2      802.62      804.08     54.62 o 
  -9   3   2      811.21      811.69     38.38 o 
  -8   3   2        1.12        0.00     12.99 o 
  -7   3   2     3638.99     3476.69     64.13 o 
  -6   3   2     3180.49     3096.09     56.64 o 
  -5   3   2     2713.09     2486.15     46.33 o 
  -4   3   2    30840.06    29918.91    281.77 o 
  -3   3   2     6918.35     6966.07     80.80 o 
  -2   3   2     3842.60     3693.76     50.11 o 
  -1   3   2      954.77      987.10     33.50 o 
   0   3   2       35.91       53.54     17.18 o 
   1   3   2    22286.71    23340.83    371.95 o 
   2   3   2       21.18       36.78     12.59 o 
   3   3   2    41245.33    42268.62    526.63 o 
   4   3   2    13714.36    13927.79    135.59 o 
   5   3   2     2646.53     2666.73     43.04 o 
   6   3   2     1385.86     1502.18     31.08 o 
   7   3   2       11.61       17.22      9.45 o 
   8   3   2     1164.82     1095.42     34.58 o 
   9   3   2     3175.94     3301.14     70.20 o 
  10   3   2     5510.80     5521.90    100.12 o 
  11   3   2     5829.53     5718.83    106.56 o 
  12   3   2        6.48        0.00     22.08 o 
  13   3   2      232.06      146.90     61.28 o 
 -11   4   2     1584.24     1584.66     82.60 o 
 -10   4   2      124.02      147.35     32.97 o 
  -9   4   2       62.22       18.80     13.92 o 
  -8   4   2     1872.26     1840.95     45.16 o 
  -7   4   2       16.02       12.02     10.60 o 
  -6   4   2     5183.55     5065.26     74.48 o 
  -5   4   2     6548.69     6368.62     72.16 o 
  -4   4   2     5691.03     5819.68     72.66 o 
  -3   4   2    20066.44    20231.47    220.60 o 
  -2   4   2      280.37      299.84     14.67 o 
  -1   4   2     1206.81     1298.65     34.63 o 
   0   4   2    13031.57    12978.19    344.20 o 
   1   4   2    10222.21    10617.39    149.00 o 
   2   4   2    54721.20    53879.14    641.73 o 
   3   4   2      313.45      329.11     28.81 o 
   4   4   2     1367.82     1381.33     28.99 o 
   5   4   2      800.97      852.71     26.09 o 
   6   4   2     1126.75     1083.39     27.27 o 
   7   4   2    12257.75    12211.25    124.55 o 
   8   4   2     1295.49     1537.30     46.25 o 
   9   4   2     6310.83     6379.24     93.88 o 
  10   4   2     9062.42     9124.13    136.03 o 
  11   4   2      126.71      124.09     26.64 o 
  12   4   2      251.23      218.93     49.50 o 
  13   4   2        0.74       26.20     51.12 o 
 -10   5   2        6.02       38.20     29.02 o 
  -9   5   2      647.30      638.35     46.62 o 
  -8   5   2       29.80       29.91     27.82 o 
  -7   5   2     7633.74     7589.14    125.75 o 
  -6   5   2     1114.86     1131.87     42.37 o 
  -5   5   2     5021.88     4859.03    114.00 o 
  -4   5   2      152.63      115.26     15.76 o 
  -3   5   2        9.17        0.00      7.88 o 
  -2   5   2     1677.22     1440.92     42.50 o 
  -1   5   2      290.22      322.01     20.55 o 
   0   5   2    13864.91    13942.47    255.13 o 
   1   5   2    17005.09    17517.20    229.49 o 
   2   5   2     2273.85     2268.40     72.77 o 
   3   5   2     4017.10     3955.32     68.93 o 
   4   5   2      348.55      350.97     22.53 o 
   5   5   2     1761.33     1538.11     34.37 o 
   6   5   2    10841.68    10873.73    110.03 o 
   7   5   2     3620.16     3519.51     49.66 o 
   8   5   2    11168.19    11141.86    119.93 o 
   9   5   2       32.60       55.29     15.91 o 
  10   5   2     3853.84     4066.98     86.28 o 
  11   5   2       68.09       94.26     45.24 o 
  12   5   2      177.32      120.61     47.37 o 
  13   5   2     2540.90     2811.86    176.69 o 
 -10   6   2      304.81      357.21     57.68 o 
  -9   6   2     2219.21     2309.19     87.94 o 
  -8   6   2     5692.89     5722.44    112.51 o 
  -7   6   2      664.56      617.59     56.56 o 
  -6   6   2     4201.36     4057.43     82.03 o 
  -5   6   2      530.35      529.21     29.02 o 
  -4   6   2      302.08      301.72     26.75 o 
  -3   6   2     2493.12     2249.02     71.55 o 
  -2   6   2     5655.15     5915.94    103.54 o 
  -1   6   2    31922.66    32015.28    338.21 o 
   0   6   2     5075.65     5228.82     96.76 o 
   1   6   2     2367.08     2304.52     73.52 o 
   2   6   2      554.32      615.63     13.06 o 
   3   6   2      181.55      171.24     14.71 o 
   4   6   2    13863.74    14076.23    228.93 o 
   5   6   2     2424.30     2311.15     53.22 o 
   6   6   2    21589.55    21318.93    227.58 o 
   7   6   2    12958.95    12878.66    130.49 o 
   8   6   2     1256.35     1180.66     37.21 o 
   9   6   2      791.63      838.05     43.74 o 
  10   6   2      263.99      234.23     32.77 o 
  11   6   2     1459.38     1429.13    135.52 o 
  12   6   2     3560.62     3515.66    144.40 o 
  13   6   2      760.52      784.32    109.53 o 
  -9   7   2      881.19      870.34     60.53 o 
  -8   7   2     3056.73     2822.92    130.90 o 
  -7   7   2     2943.52     2937.96     74.25 o 
  -6   7   2        0.91        3.59     14.30 o 
  -5   7   2      138.73      135.27     18.75 o 
  -4   7   2      610.50      556.29     26.95 o 
  -3   7   2    12551.06    12540.76    138.92 o 
  -2   7   2    33165.93    34211.97    417.62 o 
  -1   7   2     3614.51     3730.32     65.72 o 
   0   7   2    28248.26    29193.71    396.88 o 
   1   7   2      211.62      309.44     28.44 o 
   2   7   2    12067.99    13428.68    181.37 o 
   3   7   2    45246.46    48060.61    678.88 o 
   4   7   2     3765.83     4007.62     87.56 o 
   5   7   2    18189.89    18226.94    324.58 o 
   6   7   2     1394.64     1342.17     37.80 o 
   7   7   2     6619.88     6911.65    162.64 o 
   8   7   2      785.84      759.56     34.78 o 
   9   7   2      198.20      202.18     21.50 o 
  10   7   2     2871.59     3047.85    104.16 o 
  11   7   2      496.04      428.76     41.00 o 
  12   7   2     5445.11     5786.42    147.69 o 
  13   7   2     4787.42     4881.36    245.40 o 
  -9   8   2     2201.80     2227.54     89.34 o 
  -8   8   2      484.97      482.87     44.81 o 
  -7   8   2      126.17      129.80     23.25 o 
  -6   8   2      629.82      692.62     37.75 o 
  -5   8   2       52.81       80.08     16.52 o 
  -4   8   2    18939.80    18217.55    277.66 o 
  -3   8   2     7915.80     8170.92    143.77 o 
  -2   8   2    12428.78    12532.98    177.43 o 
  -1   8   2     9839.91     9876.49    132.89 o 
   0   8   2        1.62        0.00     10.51 o 
   1   8   2     3174.93     3398.72     64.97 o 
   2   8   2     7518.44     8052.41    126.06 o 
   3   8   2     2365.90     2063.34     34.11 o 
   4   8   2    21012.62    19722.97   1142.82 o 
   5   8   2      297.67      275.83     35.32 o 
   6   8   2    15080.28    15191.24    192.21 o 
   7   8   2      742.88      663.43     42.96 o 
   8   8   2      699.11      768.05     39.82 o 
   9   8   2     7186.95     7459.86    134.68 o 
  10   8   2      785.34      749.16     54.37 o 
  11   8   2     8902.08     9095.95    241.83 o 
  12   8   2     1265.38     1349.96    147.26 o 
  13   8   2     1528.90     1472.01    101.54 o 
  -8   9   2       71.65       23.76     24.10 o 
  -7   9   2      402.92      377.84     51.97 o 
  -6   9   2     1030.81     1129.45     46.73 o 
  -5   9   2     6195.77     6057.98    152.60 o 
  -4   9   2      243.21      265.08     40.89 o 
  -3   9   2    13003.71    12997.05    203.68 o 
  -2   9   2     3663.40     3618.80     73.67 o 
  -1   9   2      304.99      331.31     28.66 o 
   0   9   2     2433.95     2424.06     59.37 o 
   1   9   2        1.65        0.00      9.69 o 
   2   9   2    37993.13    40335.96    390.23 o 
   3   9   2    10529.71    10553.70    151.21 o 
   4   9   2     8559.11     8529.89    108.79 o 
   5   9   2     2209.30     1945.03    110.19 o 
   6   9   2      272.96      299.48     21.52 o 
   7   9   2      759.38      815.16     37.85 o 
   8   9   2      862.76      891.93     42.42 o 
   9   9   2     5024.12     5029.13    104.65 o 
  10   9   2    10075.78    10539.03    244.73 o 
  11   9   2      509.09      435.26     83.47 o 
  12   9   2     2019.22     2480.84    164.94 o 
  13   9   2       56.27        0.00     36.04 o 
  -8  10   2        0.35        0.00     22.09 o 
  -7  10   2     1904.50     2041.82     77.34 o 
  -6  10   2     1566.74     1627.88     82.48 o 
  -5  10   2     1421.01     1488.87     68.49 o 
  -4  10   2     4684.28     4701.15     83.57 o 
  -3  10   2       72.38       50.76     22.55 o 
  -2  10   2      835.62      853.17     38.55 o 
  -1  10   2     2147.95     2083.36     54.31 o 
   0  10   2      988.50      944.48     36.65 o 
   1  10   2    14605.01    15147.82    204.67 o 
   2  10   2      314.95      315.62     12.78 o 
   3  10   2    12071.75    11933.95    215.19 o 
   4  10   2       57.91       25.14     19.56 o 
   5  10   2     1608.42     1647.40     52.37 o 
   6  10   2     2934.91     3002.57     58.79 o 
   7  10   2        1.30       36.67     15.78 o 
   8  10   2     4531.21     4395.93    108.15 o 
   9  10   2     5512.83     5713.12    140.55 o 
  10  10   2     5881.91     5981.23    140.75 o 
  11  10   2     6509.48     6774.31    267.45 o 
  12  10   2      123.64      125.86     58.56 o 
  13  10   2      499.52      327.31     82.47 o 
  -7  11   2      363.32      355.27     74.81 o 
  -6  11   2     3984.55     4049.72    105.36 o 
  -5  11   2     4571.64     4553.40     90.10 o 
  -4  11   2       19.20       26.95     22.17 o 
  -3  11   2     1169.61     1163.87     57.99 o 
  -2  11   2       21.51       18.12     16.28 o 
  -1  11   2    10810.01    10561.39    169.62 o 
   0  11   2    14082.88    14280.17    184.18 o 
   1  11   2     2649.02     2644.19     64.72 o 
   2  11   2    25086.08    26350.17    358.26 o 
   3  11   2       42.74       21.73     30.45 o 
   4  11   2       88.18       94.20     19.15 o 
   5  11   2     2169.83     2152.74     85.50 o 
   6  11   2     2988.09     2996.82     66.56 o 
   7  11   2    16632.13    16135.96    192.77 o 
   8  11   2      305.45      309.06     36.57 o 
   9  11   2    11572.31    11656.04    208.98 o 
  10  11   2     2801.57     2758.86     92.53 o 
  11  11   2       29.83       65.43     49.11 o 
  12  11   2      746.36      690.83    101.94 o 
  13  11   2       62.94       65.72     62.14 o 
  -7  12   2     4563.55     4652.69    150.68 o 
  -6  12   2     1623.09     1545.32    110.01 o 
  -5  12   2     2011.72     1986.21     66.08 o 
  -4  12   2      269.14      228.22     20.67 o 
  -3  12   2      104.11       73.73     25.22 o 
  -2  12   2     4419.12     4563.89    107.98 o 
  -1  12   2      282.23      321.14     32.21 o 
   0  12   2    11237.73    11172.40    157.37 o 
   1  12   2    11499.46    11463.08    334.07 o 
   2  12   2     1667.24     1782.37    111.01 o 
   3  12   2      293.40      323.90     28.44 o 
   4  12   2       12.49       27.53     16.55 o 
   5  12   2     3951.56     3941.94     95.69 o 
   6  12   2    13338.64    12918.79    177.21 o 
   7  12   2     3447.96     3384.42     81.06 o 
   8  12   2     6442.63     6245.34    132.74 o 
   9  12   2      105.50      108.44     27.62 o 
  10  12   2      605.82      531.86     48.56 o 
  11  12   2      303.53      304.81     52.53 o 
  12  12   2      674.79      720.04    102.52 o 
  -6  13   2      450.62      430.17     39.72 o 
  -5  13   2        0.74        0.00     18.54 o 
  -4  13   2       94.23       73.76     16.29 o 
  -3  13   2     2109.76     2161.81     78.76 o 
  -2  13   2      365.61      362.05     38.50 o 
  -1  13   2    23980.09    24919.42    340.05 o 
   0  13   2      257.34      280.46     31.63 o 
   1  13   2     4306.93     4430.51    118.10 o 
   2  13   2        9.85        1.16     11.17 o 
   3  13   2      451.42      419.74     90.69 o 
   4  13   2     4532.53     4645.17    104.31 o 
   5  13   2      829.63      816.66     46.74 o 
   6  13   2    12982.24    12812.98    266.33 o 
   7  13   2     8172.22     8000.79    126.71 o 
   8  13   2     1476.70     1515.05     61.21 o 
   9  13   2      427.32      393.23     52.06 o 
  10  13   2      396.60      387.96     55.86 o 
  11  13   2      701.16      803.88     61.15 o 
  12  13   2     3894.40     3871.39    200.16 o 
  -5  14   2     2975.33     3064.67    101.26 o 
  -4  14   2     1301.91     1352.59     61.62 o 
  -3  14   2     4029.15     4002.54    124.08 o 
  -2  14   2     6481.74     6689.82    143.79 o 
  -1  14   2      118.42       89.55     26.22 o 
   0  14   2     1193.31     1398.41     72.03 o 
   1  14   2      578.68      621.01     50.94 o 
   2  14   2     1843.50     1930.37     61.31 o 
   3  14   2     3320.17     3305.35    190.75 o 
   4  14   2       84.22       81.02     26.69 o 
   5  14   2     9485.76     8779.44    197.77 o 
   6  14   2     6800.35     6761.76    175.00 o 
   7  14   2     5476.09     5264.20     90.07 o 
   8  14   2       37.42        6.76     19.22 o 
   9  14   2        7.86        0.00     41.26 o 
  10  14   2     3143.19     3078.35     99.04 o 
  11  14   2      220.56      183.54     39.24 o 
  12  14   2     5243.84     5232.57    231.81 o 
  -4  15   2     4267.70     4384.03    172.89 o 
  -3  15   2     2188.81     2418.98    158.21 o 
  -2  15   2     1959.42     2066.07     92.14 o 
  -1  15   2     1913.03     1830.06    108.30 o 
   0  15   2      334.77      387.74     73.98 o 
   1  15   2     1514.46     1584.78     75.81 o 
   2  15   2     1353.77     1425.09     83.40 o 
   3  15   2     8450.84     8488.67    365.25 o 
   4  15   2     9555.45     9405.34    202.89 o 
   5  15   2      147.44       74.86     28.24 o 
   6  15   2      430.03      577.49     53.92 o 
   7  15   2      115.93      103.84     27.01 o 
   8  15   2     1487.16     1372.26     84.24 o 
   9  15   2     3150.60     3113.44     98.65 o 
  10  15   2      457.24      411.58     45.78 o 
  11  15   2     7244.05     7233.19    214.67 o 
  -3  16   2     3059.75     2953.18    183.98 o 
  -1  16   2        5.65        0.00     35.27 o 
   0  16   2      995.64     1134.29     73.49 o 
   1  16   2       29.53       33.43     34.16 o 
   2  16   2     8158.88     8325.33    170.10 o 
   3  16   2     3902.80     3963.15    137.24 o 
   4  16   2     1519.72     1710.52    244.83 o 
   5  16   2      588.43      663.56     54.17 o 
   6  16   2       30.28       22.54     29.00 o 
   7  16   2      440.69      441.41     47.82 o 
   8  16   2     1781.80     1719.72    105.16 o 
   9  16   2     3739.17     3820.49     94.69 o 
  10  16   2     4040.66     4109.17    156.32 o 
   0  17   2     1720.77     1667.30    152.06 o 
   1  17   2     5789.84     5571.62    272.61 o 
   2  17   2       60.31       15.76     38.01 o 
   3  17   2     8564.73     8343.43    288.51 o 
   4  17   2     1625.52     1537.47    109.74 o 
   5  17   2        5.50        8.75     23.52 o 
   6  17   2      968.15     1055.10     72.89 o 
   7  17   2       49.38       37.84     29.59 o 
   8  17   2     7881.86     7520.28    213.43 o 
   9  17   2     2251.80     2491.46    123.23 o 
   1  18   2      939.82     1173.48    138.88 o 
   2  18   2     2677.22     2899.66     89.87 o 
   3  18   2       85.74       47.31     26.78 o 
   4  18   2        5.38        0.28     30.36 o 
   5  18   2      666.48      777.34     74.81 o 
   6  18   2     1062.09      893.18     70.91 o 
   7  18   2     6443.15     6054.43    143.66 o 
   8  18   2      235.87      262.80     52.80 o 
   3  19   2       39.20       28.08     26.09 o 
   4  19   2      139.13      141.51     48.10 o 
   5  19   2     4160.30     4068.69    137.19 o 
   6  19   2     4561.98     4641.11    155.86 o 
  -6 -18   3      320.91      253.05    134.80 o 
  -5 -18   3     4211.32     3879.68    140.90 o 
  -4 -18   3       31.69       39.05     30.03 o 
  -3 -18   3     7834.74     7715.30    190.10 o 
  -2 -18   3      950.88      969.26     57.51 o 
  -1 -18   3     1087.01     1018.21     67.72 o 
   0 -18   3      438.47      448.86    105.09 o 
  -8 -17   3       48.07      116.56     45.27 o 
  -7 -17   3     1195.87     1065.81     87.77 o 
  -6 -17   3     1551.60     1464.78     92.61 o 
  -5 -17   3     1565.95     1461.99     85.94 o 
  -4 -17   3     6832.50     6916.91    199.87 o 
  -3 -17   3       27.79       18.47     25.05 o 
  -2 -17   3     2486.89     2622.63     96.44 o 
  -1 -17   3       49.49       21.77     43.81 o 
   0 -17   3       28.65       21.47     62.00 o 
   1 -17   3     2751.66     3174.54    214.77 o 
  -9 -16   3        6.31       14.94     38.06 o 
  -8 -16   3     1027.67      904.57     84.36 o 
  -7 -16   3        5.60       19.71     43.60 o 
  -6 -16   3     4004.61     3987.73    203.10 o 
  -5 -16   3     3021.57     3052.55    122.63 o 
  -4 -16   3     2286.72     2318.21    137.88 o 
  -3 -16   3     5137.82     4808.56    102.45 o 
  -2 -16   3        4.77       14.04     15.69 o 
  -1 -16   3       27.45       59.41     26.41 o 
   0 -16   3     1028.38      965.45    128.29 o 
   1 -16   3     2357.26     2870.28    193.86 o 
 -10 -15   3       28.86       10.79     28.50 o 
  -9 -15   3      608.58      660.08     92.98 o 
  -8 -15   3      808.80      701.28     68.65 o 
  -7 -15   3     7467.31     7570.82    212.18 o 
  -6 -15   3      608.04      502.92     58.96 o 
  -5 -15   3     3258.27     3528.03    180.19 o 
  -4 -15   3     3729.61     3540.28    172.67 o 
  -3 -15   3      984.53      899.17     38.79 o 
  -2 -15   3     1515.17     1450.08     46.67 o 
  -1 -15   3      164.47      249.56     70.02 o 
   0 -15   3     6738.55     7049.49    309.84 o 
   1 -15   3     2621.64     2723.10    182.69 o 
   2 -15   3     1913.35     2411.40    176.11 o 
   3 -15   3     4037.24     4226.21    146.51 o 
   4 -15   3      179.23      209.29     54.71 o 
 -10 -14   3       64.12       59.23     31.89 o 
  -9 -14   3     1312.47     1381.10     67.23 o 
  -8 -14   3     2778.31     2935.78     87.57 o 
  -7 -14   3      647.22      676.49     36.57 o 
  -6 -14   3     3829.30     3753.87    132.80 o 
  -5 -14   3      442.94      412.35     51.19 o 
  -4 -14   3       53.18       20.34     24.22 o 
  -3 -14   3     3015.86     2772.22     60.61 o 
  -2 -14   3     1023.19     1103.99     39.88 o 
  -1 -14   3    12818.04    12899.33    442.99 o 
   0 -14   3      672.51      890.42    114.26 o 
   1 -14   3    11698.01    11604.13    276.75 o 
   2 -14   3     1394.49     1494.09     64.48 o 
   3 -14   3        3.60        0.00     21.65 o 
   4 -14   3     1088.29     1129.93     66.42 o 
   5 -14   3       35.52       49.28     40.63 o 
 -11 -13   3       47.93        0.00     46.82 o 
 -10 -13   3     1538.08     1703.26    138.06 o 
  -9 -13   3      479.74      554.11     50.07 o 
  -8 -13   3     2015.22     1960.42     72.77 o 
  -7 -13   3     4723.94     4870.99    110.59 o 
  -6 -13   3      456.27      336.30     83.04 o 
  -5 -13   3     1033.99      943.00     84.69 o 
  -4 -13   3     2392.03     2211.75     87.43 o 
  -3 -13   3     3844.67     3826.13     72.25 o 
  -2 -13   3    10859.88    10803.16    313.54 o 
  -1 -13   3     1802.98     1724.00    136.31 o 
   0 -13   3     8927.80     9093.47    180.97 o 
   1 -13   3       85.18       76.35     19.69 o 
   2 -13   3       54.82       51.16     18.05 o 
   3 -13   3     4409.81     4425.73    111.00 o 
   4 -13   3      664.43      736.45     54.98 o 
   5 -13   3     7415.35     7722.41    166.88 o 
   6 -13   3      264.43      414.42     67.62 o 
 -11 -12   3     3445.38     3789.77    195.72 o 
 -10 -12   3        3.56        7.82     28.01 o 
  -9 -12   3     4584.70     4798.17    126.26 o 
  -8 -12   3     2607.49     2650.62     86.20 o 
  -7 -12   3     1414.59     1444.05     96.85 o 
  -6 -12   3      153.41      158.86     40.08 o 
  -5 -12   3      403.11      412.57     47.41 o 
  -4 -12   3     9161.42     8980.18    199.19 o 
  -3 -12   3     3570.40     3470.91     66.74 o 
  -2 -12   3    10385.69    10469.45    189.80 o 
  -1 -12   3     7400.57     7296.71    182.49 o 
   0 -12   3       33.22       39.96     15.10 o 
   1 -12   3       20.41       15.04     13.55 o 
   2 -12   3      158.65      204.71     23.58 o 
   3 -12   3     7475.39     7935.64    136.10 o 
   4 -12   3     4823.42     4929.69    119.45 o 
   5 -12   3      361.54      432.96     52.29 o 
   6 -12   3     5363.83     5383.84    115.15 o 
   7 -12   3      126.20       94.67     25.79 o 
 -11 -11   3     2615.83     2671.40    116.82 o 
 -10 -11   3     4545.18     4507.37    206.60 o 
  -9 -11   3       78.20       80.20     31.76 o 
  -8 -11   3      337.46      396.90     50.25 o 
  -7 -11   3        4.66        0.00     19.75 o 
  -6 -11   3     4057.66     4122.81    165.86 o 
  -5 -11   3    14314.79    13644.70    261.87 o 
  -4 -11   3       10.08       37.39     30.64 o 
  -3 -11   3     7130.11     7178.20    122.77 o 
  -2 -11   3     2306.65     2347.28     49.01 o 
  -1 -11   3      115.68       77.53     16.72 o 
   0 -11   3      733.71      763.80     30.67 o 
   1 -11   3      684.22      721.79     32.07 o 
   2 -11   3     6075.88     6104.68    107.26 o 
   3 -11   3     4054.56     4167.18     90.63 o 
   4 -11   3     7353.53     7648.35    152.04 o 
   5 -11   3     7946.92     7750.41    158.81 o 
   6 -11   3        1.63       11.91     15.39 o 
   7 -11   3        1.34        5.33     20.12 o 
   8 -11   3       36.45       37.94     23.37 o 
 -12 -10   3     2192.99     2269.68    115.31 o 
 -11 -10   3     1159.99     1272.22     86.72 o 
 -10 -10   3     1726.20     1653.49     88.94 o 
  -9 -10   3        7.33        1.59     19.48 o 
  -8 -10   3       86.29       82.68     22.78 o 
  -7 -10   3     3070.78     3047.05     95.62 o 
  -6 -10   3     1730.71     1932.17    130.19 o 
  -5 -10   3     1542.88     1563.01     52.27 o 
  -4 -10   3     7311.45     7406.28     98.08 o 
  -3 -10   3       92.26      106.45     15.54 o 
  -2 -10   3      474.04      473.31     18.03 o 
  -1 -10   3     1653.80     1689.86     41.13 o 
   0 -10   3     3404.85     3332.46     91.77 o 
   1 -10   3     8576.02     8567.15    114.07 o 
   2 -10   3       16.39       28.89     14.90 o 
   3 -10   3    17903.56    18274.55    233.82 o 
   4 -10   3     1289.41     1304.32     59.60 o 
   5 -10   3      999.52     1026.60     57.77 o 
   6 -10   3        0.75        8.30     16.85 o 
   7 -10   3        1.88       36.81     19.51 o 
   8 -10   3     2624.15     2773.14     90.77 o 
 -12  -9   3        1.33       11.08     37.58 o 
 -11  -9   3     1017.61      964.84     78.43 o 
 -10  -9   3        2.27        0.00     26.32 o 
  -9  -9   3      403.16      288.32     47.40 o 
  -8  -9   3     1488.90     1640.34     69.54 o 
  -7  -9   3      256.92      267.64     27.71 o 
  -6  -9   3     7707.12     7819.46    123.49 o 
  -5  -9   3     5652.39     5655.20     94.98 o 
  -4  -9   3     1318.29     1361.62     37.79 o 
  -3  -9   3       65.89      103.45     12.63 o 
  -2  -9   3        3.78        0.00      6.72 o 
  -1  -9   3    32884.54    35017.23    366.32 o 
   0  -9   3    14852.97    15597.92    185.36 o 
   1  -9   3    10951.22    11233.19    135.14 o 
   2  -9   3     6059.65     5853.33     98.17 o 
   3  -9   3       59.82       85.31     19.44 o 
   4  -9   3       11.94        0.00     15.52 o 
   5  -9   3       22.41        9.01     19.93 o 
   6  -9   3     1271.40     1542.98     75.31 o 
   7  -9   3     6693.08     6664.45    126.17 o 
   8  -9   3        0.60       13.62     22.02 o 
   9  -9   3     5906.16     6076.14    148.59 o 
 -12  -8   3      366.53      453.20     80.04 o 
 -11  -8   3        2.12        0.00     42.66 o 
 -10  -8   3      842.51      908.03    101.51 o 
  -9  -8   3     4328.73     4271.13    192.15 o 
  -8  -8   3     2247.39     2339.62    119.90 o 
  -7  -8   3    14633.03    14952.17    239.06 o 
  -6  -8   3      154.54      164.77     21.26 o 
  -5  -8   3     4442.74     4178.73     86.17 o 
  -4  -8   3       22.73       25.00      7.75 o 
  -3  -8   3     6600.38     7181.43     69.75 o 
  -2  -8   3     8055.26     8111.07     76.46 o 
  -1  -8   3       61.40       81.18     11.55 o 
   0  -8   3    10919.86    10472.65    131.72 o 
   1  -8   3    14969.30    15159.80    166.61 o 
   2  -8   3     2474.34     2485.56     56.58 o 
   3  -8   3     2228.85     2230.79     65.03 o 
   4  -8   3        0.91       13.31     14.53 o 
   5  -8   3    13119.04    12860.70    213.55 o 
   6  -8   3     4100.25     4247.89     87.77 o 
   7  -8   3     4851.62     4841.96    115.30 o 
   8  -8   3     7511.35     7542.53    189.63 o 
   9  -8   3      132.34      113.64     29.18 o 
  10  -8   3      343.34      364.05     45.29 o 
 -12  -7   3       65.62       45.82     56.41 o 
 -11  -7   3     1406.48     1228.40     89.19 o 
 -10  -7   3      660.23      623.06     90.13 o 
  -9  -7   3     6374.25     6616.78    446.57 o 
  -8  -7   3     6566.29     6487.77    107.69 o 
  -7  -7   3     1470.98     1567.55     47.15 o 
  -6  -7   3     6105.96     5828.50     83.16 o 
  -5  -7   3        6.07       11.79      9.18 o 
  -4  -7   3     2749.27     2929.57     43.97 o 
  -3  -7   3    12165.58    12897.33    121.03 o 
  -2  -7   3     1521.20     1419.82     23.65 o 
  -1  -7   3    31728.95    31964.27    250.73 o 
   0  -7   3      854.37      811.88     26.02 o 
   1  -7   3       74.11      192.32     15.41 o 
   2  -7   3        3.60        4.01      9.43 o 
   3  -7   3     1339.31     1593.09     45.34 o 
   4  -7   3     3000.14     2840.43     84.04 o 
   5  -7   3     1647.50     1797.81     54.53 o 
   6  -7   3     8744.05     8860.38    140.90 o 
   7  -7   3     8836.93     8600.03    146.28 o 
   8  -7   3     1616.80     1574.99     60.32 o 
   9  -7   3      146.44      124.82     29.01 o 
  10  -7   3        6.86        2.49     23.72 o 
 -12  -6   3      599.17      665.21    108.39 o 
 -11  -6   3      356.34      314.59     53.13 o 
 -10  -6   3     5535.29     5651.55    168.75 o 
  -9  -6   3     1014.83     1057.07     67.69 o 
  -8  -6   3     9372.95     9303.67    151.01 o 
  -7  -6   3     6934.44     7093.53    118.68 o 
  -6  -6   3       84.84       97.84     14.40 o 
  -5  -6   3     6312.96     6439.59     97.41 o 
  -4  -6   3     3892.28     4037.28     54.53 o 
  -3  -6   3    24073.76    23809.79    207.70 o 
  -2  -6   3    17497.83    17812.68    156.55 o 
  -1  -6   3     2441.39     2439.47     31.23 o 
   0  -6   3     1797.13     1607.57     34.85 o 
   1  -6   3     1160.39     1207.84     31.60 o 
   2  -6   3      233.55      218.98     18.37 o 
   3  -6   3     3910.95     3741.19     69.65 o 
   4  -6   3      982.82      846.30     48.00 o 
   5  -6   3    13400.32    12999.95    164.32 o 
   6  -6   3     1517.23     1727.16     63.76 o 
   7  -6   3     6163.53     6173.14    116.09 o 
   8  -6   3      950.03      903.62     50.97 o 
   9  -6   3       26.73        6.20     20.36 o 
  10  -6   3     2627.44     2574.29     93.38 o 
  11  -6   3        9.89        0.28     28.04 o 
 -12  -5   3     1492.59     1244.64    132.29 o 
 -11  -5   3     3658.44     3894.72    203.31 o 
 -10  -5   3      590.88      620.36     54.10 o 
  -9  -5   3     6560.55     6397.49    144.50 o 
  -8  -5   3      677.30      780.66     85.62 o 
  -7  -5   3       75.69       94.52     15.89 o 
  -6  -5   3     1225.75     1264.83     31.52 o 
  -5  -5   3     1169.01     1271.61     32.06 o 
  -4  -5   3    26762.20    27072.78    236.30 o 
  -3  -5   3    13256.42    13543.48    123.66 o 
  -2  -5   3     9661.29     9328.27     95.86 o 
  -1  -5   3     1994.25     1915.04     25.46 o 
   0  -5   3        3.47        0.00      6.37 o 
   1  -5   3    11226.18    11109.71    121.01 o 
   2  -5   3     6654.62     6858.27     95.77 o 
   3  -5   3    13987.87    13660.77    167.91 o 
   4  -5   3    12923.38    12518.50    164.32 o 
   5  -5   3     2189.90     2027.36     50.43 o 
   6  -5   3     7856.26     7657.98    124.92 o 
   7  -5   3      386.36      359.85     30.29 o 
   8  -5   3      148.80      121.96     23.29 o 
   9  -5   3      878.33      926.06     51.76 o 
  10  -5   3     1013.92      974.49    136.45 o 
  11  -5   3     2486.85     2606.26     97.97 o 
 -12  -4   3     1220.68     1254.10    129.72 o 
 -11  -4   3     2137.91     2231.36    204.18 o 
 -10  -4   3     5596.74     5845.73    313.92 o 
  -9  -4   3      286.08      269.52     29.78 o 
  -8  -4   3        9.59        9.61     12.86 o 
  -7  -4   3      425.36      446.34     22.37 o 
  -6  -4   3     8153.95     8643.63     97.62 o 
  -5  -4   3    38028.03    38692.29    324.94 o 
  -4  -4   3     1387.43     1382.57     30.47 o 
  -3  -4   3    10468.57    10435.91     99.36 o 
  -2  -4   3       44.93       68.47      9.07 o 
  -1  -4   3        8.87       16.81      4.11 o 
   0  -4   3     7249.17     7444.75     80.68 o 
   1  -4   3      241.83      220.77     15.44 o 
   2  -4   3    23341.06    22178.60    269.00 o 
   3  -4   3     6317.61     6400.06    105.22 o 
   4  -4   3    24220.26    24407.63    285.36 o 
   5  -4   3     7315.36     7441.05    114.66 o 
   6  -4   3      130.58      151.15     20.70 o 
   7  -4   3     1318.99     1257.80     49.84 o 
   8  -4   3     1336.59     1331.17     53.84 o 
   9  -4   3     3192.80     3147.03     86.08 o 
  10  -4   3     6186.58     6261.86    245.99 o 
  11  -4   3       82.66       91.18     33.97 o 
 -12  -3   3     3536.89     3616.56    151.30 o 
 -11  -3   3     1305.37     1454.62     98.26 o 
 -10  -3   3     1514.21     1451.95     61.86 o 
  -9  -3   3      352.17      364.70     32.34 o 
  -8  -3   3      467.63      427.33     26.43 o 
  -7  -3   3    16441.28    16423.55    190.97 o 
  -6  -3   3     9552.79     9486.34     96.59 o 
  -5  -3   3     7772.34     7494.09     82.73 o 
  -4  -3   3     7300.70     7271.04     84.01 o 
  -3  -3   3     4417.26     4690.61     57.25 o 
  -2  -3   3       24.14        0.00      4.40 o 
  -1  -3   3     4668.19     4936.62     66.36 o 
   0  -3   3     3852.39     4115.06     48.40 o 
   1  -3   3     6443.05     6427.96     80.44 o 
   2  -3   3      421.05      436.42     33.72 o 
   3  -3   3    61578.68    61013.94    894.53 o 
   4  -3   3    11440.79    11818.05    153.72 o 
   5  -3   3      798.87      737.20     30.67 o 
   6  -3   3     2625.56     2507.80     38.01 o 
   7  -3   3      218.29      422.66     43.18 o 
   8  -3   3    15417.03    14939.19    213.25 o 
   9  -3   3     5751.01     5655.52     92.06 o 
  10  -3   3     5317.78     5275.52    115.78 o 
  11  -3   3     3821.77     3612.04    113.00 o 
  12  -3   3        1.81        0.00     24.96 o 
 -12  -2   3        7.11       36.54     41.90 o 
 -11  -2   3      682.28      648.24     58.86 o 
 -10  -2   3       29.49       23.88     18.98 o 
  -9  -2   3     1745.85     1698.39     53.43 o 
  -8  -2   3    15013.52    15039.42    188.59 o 
  -7  -2   3     1726.11     1852.82     44.41 o 
  -6  -2   3    24424.93    23955.84    230.61 o 
  -5  -2   3    23797.82    23733.63    208.56 o 
  -4  -2   3     2616.47     2624.61     40.70 o 
  -3  -2   3      766.87      727.11     17.17 o 
  -2  -2   3     2202.62     2322.73     29.85 o 
  -1  -2   3     7706.50     7798.48     78.38 o 
   0  -2   3     8415.42     8746.75    122.43 o 
   1  -2   3     8227.69     8518.92    196.43 o 
   2  -2   3     1528.89     1621.08     27.83 o 
   3  -2   3      520.58      467.71     22.41 o 
   4  -2   3        0.32        0.00      6.53 o 
   5  -2   3      555.09      499.47     22.00 o 
   6  -2   3     3527.42     3398.02     59.44 o 
   7  -2   3    15063.21    14956.36    176.84 o 
   8  -2   3        0.79       54.57     42.13 o 
   9  -2   3    10658.67    10355.16    143.97 o 
  10  -2   3      695.11      681.93     47.89 o 
  11  -2   3       50.22       26.29     26.49 o 
  12  -2   3      718.66      726.93     52.60 o 
 -12  -1   3       52.87       36.71     32.10 o 
 -11  -1   3        4.09        0.00     19.61 o 
 -10  -1   3      850.54      833.25     43.37 o 
  -9  -1   3     2518.88     2435.70    103.41 o 
  -8  -1   3     5892.65     5729.04     98.19 o 
  -7  -1   3    14560.92    14483.80    178.28 o 
  -6  -1   3      169.74      170.92     16.16 o 
  -5  -1   3     8985.91     9317.83    100.71 o 
  -4  -1   3     3566.72     3689.34     56.71 o 
  -3  -1   3     2147.05     2183.72     46.61 o 
  -2  -1   3     4835.62     4702.83     63.56 o 
  -1  -1   3     2736.53     2797.59    128.13 o 
   0  -1   3     2952.52     2970.41     43.43 o 
   1  -1   3     5243.36     5197.29    100.02 o 
   2  -1   3      856.35      877.21     25.79 o 
   3  -1   3    15843.66    16374.14    168.40 o 
   4  -1   3      808.58      783.08     22.82 o 
   5  -1   3    21114.26    21120.88    222.76 o 
   6  -1   3     9325.67     9331.71    119.43 o 
   7  -1   3     6647.18     6669.36     98.52 o 
   8  -1   3     7014.33     7172.26    119.91 o 
   9  -1   3      122.93       71.83     17.25 o 
  10  -1   3       18.22        0.03     16.24 o 
  11  -1   3       77.93       52.10     20.41 o 
  12  -1   3      107.74      146.22     27.30 o 
 -12   0   3      105.62      100.29     29.25 o 
 -11   0   3     2225.38     2174.96     68.34 o 
 -10   0   3      752.69      800.05     43.03 o 
  -9   0   3     5901.00     5946.42    128.91 o 
  -8   0   3     4639.19     4500.34     85.06 o 
  -7   0   3       12.83       17.60     12.18 o 
  -6   0   3      597.65      631.42     26.65 o 
  -5   0   3      186.75      234.95     15.72 o 
  -4   0   3     8135.69     7969.81     93.84 o 
  -3   0   3     7619.46     7399.03     83.89 o 
  -2   0   3     4623.75     4447.99     65.82 o 
  -1   0   3    70105.06    70855.51    709.56 o 
   0   0   3     2555.28     2643.15     41.16 o 
   1   0   3     1445.41     1335.19     51.18 o 
   2   0   3    11401.01    11484.95    142.27 o 
   3   0   3    29031.50    28461.71    387.17 o 
   4   0   3      541.61      397.45     17.24 o 
   5   0   3      782.12      786.90     26.95 o 
   6   0   3    11127.15    10551.71    130.91 o 
   7   0   3     4434.53     4198.07     72.80 o 
   8   0   3     1784.57     1684.60     47.49 o 
   9   0   3     1759.69     1672.13     89.19 o 
  10   0   3      144.82      112.68     21.24 o 
  11   0   3     2790.60     2769.08     72.66 o 
  12   0   3     1537.12     1594.03     63.01 o 
  13   0   3      831.53      920.40     53.64 o 
 -11   1   3       87.87       99.90     32.70 o 
 -10   1   3     3726.48     3740.39     84.91 o 
  -9   1   3      638.74      721.00     40.30 o 
  -8   1   3     5684.70     5513.10     96.92 o 
  -7   1   3        5.56        8.74     12.06 o 
  -6   1   3       66.69       77.28     17.27 o 
  -5   1   3    22515.30    22044.94    221.47 o 
  -4   1   3     2383.02     2436.44     43.41 o 
  -3   1   3    14113.73    13687.12    139.16 o 
  -2   1   3     1150.87     1175.90     25.93 o 
  -1   1   3     6218.60     6721.85     81.64 o 
   0   1   3     3906.44     3829.45     50.95 o 
   1   1   3     2351.34     2257.90     99.39 o 
   2   1   3    13755.31    14273.08    198.88 o 
   3   1   3      695.35      721.16     37.79 o 
   4   1   3     6316.28     6529.43     92.89 o 
   5   1   3    17654.30    16808.76    182.64 o 
   6   1   3     3551.00     3588.75     62.57 o 
   7   1   3      237.50      310.41     20.24 o 
   8   1   3      468.85      462.94     28.11 o 
   9   1   3     1345.82     1316.01     48.91 o 
  10   1   3    13856.94    13869.50    184.91 o 
  11   1   3      890.23      861.27     50.28 o 
  12   1   3     4329.18     4328.91    102.69 o 
  13   1   3     1108.62     1116.23     58.53 o 
 -11   2   3     3561.64     3629.89    120.44 o 
 -10   2   3      158.11      144.20     27.59 o 
  -9   2   3     5099.74     5066.02     96.25 o 
  -8   2   3      495.76      480.72     31.62 o 
  -7   2   3     1031.84     1011.50     36.14 o 
  -6   2   3    12585.31    12165.43    143.07 o 
  -5   2   3     1873.27     1833.49     40.59 o 
  -4   2   3    55307.29    54511.71    487.90 o 
  -3   2   3     2489.09     2342.37     39.54 o 
  -2   2   3     4628.03     4410.18     60.62 o 
  -1   2   3      910.28      886.42     19.91 o 
   0   2   3     1583.83     1618.06     28.76 o 
   1   2   3     3983.10     4191.76     61.45 o 
   2   2   3     1547.61     1683.05     55.55 o 
   3   2   3      143.86      185.25     18.48 o 
   4   2   3     3330.75     3291.86     57.22 o 
   5   2   3      116.37       96.44      9.94 o 
   6   2   3      465.24      459.64     20.71 o 
   7   2   3     1176.84     1215.16     37.07 o 
   8   2   3     1856.00     1803.99     51.98 o 
   9   2   3     5588.70     5440.10     94.76 o 
  10   2   3      804.34      840.32     41.72 o 
  11   2   3     4494.25     4522.47     93.48 o 
  12   2   3      913.47      869.03     46.99 o 
  13   2   3      477.09      470.15     50.16 o 
 -11   3   3     1326.39     1357.56     56.69 o 
 -10   3   3      587.74      592.92     39.35 o 
  -9   3   3        0.81        0.00     15.56 o 
  -8   3   3     1252.10     1225.53     42.20 o 
  -7   3   3      673.88      648.84     30.30 o 
  -6   3   3     9281.71     8884.38    155.98 o 
  -5   3   3     8642.39     8486.41    105.76 o 
  -4   3   3     6062.47     6019.74     78.69 o 
  -3   3   3    10999.63    10545.72    114.29 o 
  -2   3   3      848.29      889.77     22.76 o 
  -1   3   3     2269.19     2326.42     39.11 o 
   0   3   3      486.51      411.94     12.21 o 
   1   3   3       26.75       20.01      5.53 o 
   2   3   3     5616.22     5535.41     88.54 o 
   3   3   3     2525.50     2551.98     42.36 o 
   4   3   3     8761.72     8954.69     93.88 o 
   5   3   3     1058.37     1050.67     26.88 o 
   6   3   3      857.39      872.48     29.01 o 
   7   3   3     2300.16     2029.12     39.57 o 
   8   3   3      514.46      620.59     27.80 o 
   9   3   3     6381.35     6263.35    102.70 o 
  10   3   3    11208.39    11365.96    180.59 o 
  11   3   3      275.22      205.13     26.37 o 
  12   3   3      353.36      421.54     57.21 o 
  13   3   3       17.49       13.89     45.24 o 
 -10   4   3       14.02        0.00     24.69 o 
  -9   4   3     1109.08     1099.62     42.68 o 
  -8   4   3        1.22        7.07     13.04 o 
  -7   4   3     4323.53     4244.77     72.22 o 
  -6   4   3     1340.21     1367.34     55.98 o 
  -5   4   3     2160.58     2084.48     42.33 o 
  -4   4   3     6431.84     6113.21     69.54 o 
  -3   4   3      118.53      101.81      8.30 o 
  -2   4   3    25975.80    27072.58    244.60 o 
  -1   4   3    16151.44    16410.57    193.38 o 
   0   4   3    14795.44    14688.24    164.67 o 
   1   4   3    19491.85    19558.07    179.07 o 
   2   4   3      443.14      443.42     17.24 o 
   3   4   3     9913.10     9951.83    141.34 o 
   4   4   3       20.49       32.11      8.85 o 
   5   4   3      619.76      577.57     24.45 o 
   6   4   3    20981.69    20997.10    187.70 o 
   7   4   3      787.65      703.56     30.70 o 
   8   4   3    10605.64    10772.91    118.52 o 
   9   4   3     2530.51     2695.19     53.13 o 
  10   4   3      454.47      464.58     51.83 o 
  11   4   3       33.22       44.66     22.47 o 
  12   4   3        0.28        0.00     32.18 o 
  13   4   3     1774.67     2280.11    155.49 o 
 -10   5   3      598.27      578.30     55.26 o 
  -9   5   3      300.08      323.66     41.19 o 
  -8   5   3     7646.05     7454.43    131.97 o 
  -7   5   3      127.46      124.52     26.19 o 
  -6   5   3     5789.43     5703.79    100.54 o 
  -5   5   3      107.69      119.97     20.10 o 
  -4   5   3      250.87      298.48     21.20 o 
  -3   5   3     3335.82     3092.80     70.90 o 
  -2   5   3      221.55      265.76     15.22 o 
  -1   5   3     8286.51     7593.86    102.26 o 
   0   5   3     5227.75     5266.14     70.15 o 
   1   5   3     8139.66     8118.09     97.99 o 
   2   5   3     4504.82     4170.35     51.85 o 
   3   5   3     1669.03     1741.43     41.81 o 
   4   5   3     6173.81     6409.42    105.78 o 
   5   5   3     4053.06     3875.60     53.78 o 
   6   5   3    14318.25    14304.42    161.15 o 
   7   5   3    19063.45    18759.99    174.40 o 
   8   5   3       46.29      169.59     15.08 o 
   9   5   3     4028.61     4017.88     89.09 o 
  10   5   3       74.05       83.58     21.08 o 
  11   5   3      623.96      652.47     83.26 o 
  12   5   3     6378.25     6840.92    315.71 o 
  13   5   3      143.40      139.45     66.15 o 
 -10   6   3     1830.40     1971.83    107.59 o 
  -9   6   3     2343.01     2395.35     92.04 o 
  -8   6   3     2451.98     2431.01    113.91 o 
  -7   6   3     6811.83     6662.37    119.36 o 
  -6   6   3        7.71       19.20     14.40 o 
  -5   6   3       72.39       55.04     15.24 o 
  -4   6   3      486.17      432.83     24.86 o 
  -3   6   3     4756.91     4635.46     74.91 o 
  -2   6   3    30089.57    29346.54    344.43 o 
  -1   6   3      516.72      532.82     21.39 o 
   0   6   3    29878.98    29094.48   1448.14 o 
   1   6   3      124.38      126.83      9.34 o 
   2   6   3       77.45       73.72      7.91 o 
   3   6   3     8258.90     8376.46    123.52 o 
   4   6   3      322.75      309.49     28.40 o 
   5   6   3    24196.85    24670.36    248.13 o 
   6   6   3     8508.13     8130.55    105.73 o 
   7   6   3     8206.65     8410.21    111.34 o 
   8   6   3     1085.80     1024.78     33.82 o 
   9   6   3      142.61      138.22     25.22 o 
  10   6   3      131.87      134.29     25.44 o 
  11   6   3     1686.57     1769.13     69.09 o 
  12   6   3     1269.92     1609.91    103.23 o 
  13   6   3     4887.28     5934.43    264.59 o 
  -9   7   3     2750.84     2780.05     98.83 o 
  -8   7   3     1772.33     1839.63    103.66 o 
  -7   7   3      381.69      373.85     32.10 o 
  -6   7   3      236.21      211.03     24.43 o 
  -5   7   3      345.15      294.49     27.32 o 
  -4   7   3    10644.70    10371.73    182.96 o 
  -3   7   3    13341.80    12973.79    160.13 o 
  -2   7   3     4325.79     4506.73     53.98 o 
  -1   7   3    37270.69    38196.07    451.54 o 
   0   7   3     2275.80     2448.26     64.35 o 
   1   7   3      166.52      175.16      8.93 o 
   2   7   3    20450.53    21705.04    283.28 o 
   3   7   3     9210.96     9379.67    135.30 o 
   4   7   3    21607.73    21265.13    281.02 o 
   5   7   3     2018.22     2103.46     55.90 o 
   6   7   3     4730.72     4707.52     79.76 o 
   7   7   3     3757.32     3624.67    101.66 o 
   8   7   3        0.57       14.16     15.21 o 
   9   7   3     3468.00     3597.95     85.96 o 
  10   7   3      209.79      271.55     51.35 o 
  11   7   3     7861.22     8004.24    177.00 o 
  12   7   3     3785.29     4060.77    153.10 o 
  13   7   3     1445.30     1515.82    143.18 o 
  -9   8   3       62.14       19.47     27.42 o 
  -8   8   3      900.80      805.05     56.00 o 
  -7   8   3        3.16        0.00     17.93 o 
  -6   8   3       65.74       40.59     23.28 o 
  -5   8   3     7676.10     7262.07    117.49 o 
  -4   8   3     2394.58     2455.25     65.55 o 
  -3   8   3    14547.46    14690.14    179.45 o 
  -2   8   3     6165.83     6289.13    112.89 o 
  -1   8   3      163.63      176.31     18.12 o 
   0   8   3       38.32       55.54     18.16 o 
   1   8   3     1094.76      999.77     32.94 o 
   2   8   3    16242.74    16435.63    223.24 o 
   3   8   3    10733.07    10811.54    154.66 o 
   4   8   3     2716.46     2719.22     59.83 o 
   5   8   3    14766.13    14653.90    211.20 o 
   6   8   3      620.50      645.57     28.07 o 
   7   8   3      243.64      183.64     24.06 o 
   8   8   3     2857.29     2944.15     73.14 o 
   9   8   3     2256.88     2287.71     85.93 o 
  10   8   3     6644.70     7010.67    134.17 o 
  11   8   3       12.69        0.00     26.43 o 
  12   8   3     3599.73     3768.02    144.89 o 
  13   8   3      403.94      345.63     91.78 o 
  -8   9   3      179.89      197.48     34.12 o 
  -7   9   3     2525.62     2250.05     81.66 o 
  -6   9   3     7572.13     7140.08    139.38 o 
  -5   9   3      637.24      690.82     36.05 o 
  -4   9   3    13835.40    13831.37    181.10 o 
  -3   9   3     1371.74     1308.60     37.34 o 
  -2   9   3       39.68       16.34     13.33 o 
  -1   9   3     1788.45     1832.72     48.84 o 
   0   9   3      394.08      384.95     27.18 o 
   1   9   3    26567.97    27781.42    330.65 o 
   2   9   3     6255.24     6401.92     80.31 o 
   3   9   3    15558.59    15742.46    216.17 o 
   4   9   3     8651.65     9042.26    115.42 o 
   5   9   3       28.40       22.37     14.45 o 
   6   9   3      329.71      330.76     33.50 o 
   7   9   3       69.12       52.36     16.05 o 
   8   9   3     2957.95     2869.10    253.28 o 
   9   9   3     3705.92     3735.86     88.53 o 
  10   9   3      320.56      254.76     60.92 o 
  11   9   3     4088.45     4310.93    206.17 o 
  12   9   3      426.78      413.21     84.76 o 
  13   9   3      114.76      110.89     46.67 o 
  -8  10   3     2147.35     2130.48    187.67 o 
  -7  10   3     1666.92     1548.82    143.11 o 
  -6  10   3     5771.64     5575.39    178.23 o 
  -5  10   3     7708.21     7677.83    126.09 o 
  -4  10   3     2070.58     2061.40     58.44 o 
  -3  10   3      437.81      453.97     24.26 o 
  -2  10   3     3492.65     3517.33     76.19 o 
  -1  10   3    11660.34    11949.02    163.28 o 
   0  10   3    13211.80    13320.38    191.62 o 
   1  10   3     1991.69     2066.03     70.47 o 
   2  10   3    19998.71    20391.98    215.17 o 
   3  10   3     1795.80     1807.44     70.09 o 
   4  10   3       11.02        9.57      7.52 o 
   5  10   3      217.50      171.47     21.98 o 
   6  10   3      255.40      267.73     30.88 o 
   7  10   3     4755.58     4840.57    101.21 o 
   8  10   3     2968.44     2895.02     83.91 o 
   9  10   3     8911.67     8979.33    172.61 o 
  10  10   3    13991.38    13641.60    259.83 o 
  11  10   3      425.52      573.14     89.34 o 
  12  10   3       44.32      147.91     62.28 o 
  13  10   3      227.02      150.33     72.73 o 
  -7  11   3     4805.68     5277.95    133.09 o 
  -6  11   3      521.92      586.96     44.00 o 
  -5  11   3      754.38      706.73     55.69 o 
  -4  11   3     1343.94     1255.97     43.85 o 
  -3  11   3        7.83        0.00     11.43 o 
  -2  11   3    18189.53    18118.13    265.03 o 
  -1  11   3    11809.20    11537.75    400.46 o 
   0  11   3    12883.75    13255.39    175.60 o 
   1  11   3     9045.95     9096.14    121.66 o 
   2  11   3      351.63      340.88     16.87 o 
   3  11   3      109.42       75.10     16.72 o 
   4  11   3      692.42      641.76     62.48 o 
   5  11   3     1783.20     1707.88     47.28 o 
   6  11   3     9079.30     9202.02    138.18 o 
   7  11   3      579.98      541.35     32.05 o 
   8  11   3    15030.53    14490.09    206.92 o 
   9  11   3     1875.79     1849.75     76.00 o 
  10  11   3     1950.13     1911.48     77.37 o 
  11  11   3      796.34      711.00    136.52 o 
  12  11   3       17.15       35.08     51.55 o 
  13  11   3     2212.75     2314.61    167.09 o 
  -6  12   3     2626.92     2500.31     84.97 o 
  -5  12   3       23.78       35.24     19.58 o 
  -4  12   3      496.95      542.44     32.19 o 
  -3  12   3     2058.96     2011.53     69.38 o 
  -2  12   3      800.01      844.05     51.12 o 
  -1  12   3    10443.70    10699.34    177.02 o 
   0  12   3     5526.84     5609.40    112.73 o 
   1  12   3     6487.74     6595.62    139.67 o 
   2  12   3     2758.62     2892.15     66.93 o 
   3  12   3      282.49      248.85     24.27 o 
   4  12   3     9455.27     9053.06    348.64 o 
   5  12   3     1206.91     1184.80     51.56 o 
   6  12   3     9285.81     9077.79    136.21 o 
   7  12   3     8621.14     8424.52    121.79 o 
   8  12   3       52.57       40.04     22.48 o 
   9  12   3      436.95      449.68     42.22 o 
  10  12   3       48.24       27.73     24.45 o 
  11  12   3      882.32      975.15    144.89 o 
  12  12   3     4429.03     4857.45    225.79 o 
  -6  13   3        9.92       17.91     23.57 o 
  -5  13   3     1202.19     1226.39     67.48 o 
  -4  13   3     2091.21     2271.22     68.18 o 
  -3  13   3     2216.05     2252.24     53.57 o 
  -2  13   3    15569.04    16015.78    251.38 o 
  -1  13   3      672.81      787.78     48.02 o 
   0  13   3      697.46      764.04     44.16 o 
   1  13   3       10.73       15.85     21.22 o 
   2  13   3      718.27      759.73     90.11 o 
   3  13   3     4378.66     4722.72    171.77 o 
   4  13   3      689.05      719.49     47.25 o 
   5  13   3    11658.75    11511.20    257.62 o 
   6  13   3     8694.36     8396.96    165.02 o 
   7  13   3     3567.86     3453.41     85.62 o 
   8  13   3      167.39      162.07     24.11 o 
   9  13   3      147.47      127.48     28.52 o 
  10  13   3     1939.64     1962.41     79.59 o 
  11  13   3     1306.68     1255.96     71.54 o 
  12  13   3     2267.74     2176.15    153.35 o 
  -5  14   3       55.17       95.16     48.84 o 
  -4  14   3     3939.94     4194.33     99.81 o 
  -3  14   3     4482.20     4423.14     94.09 o 
  -2  14   3     1692.42     1676.10     76.11 o 
  -1  14   3     4642.09     4677.60    111.05 o 
   0  14   3      833.34      834.96     58.80 o 
   1  14   3      326.10      378.22     43.48 o 
   2  14   3     5534.32     5512.78    110.13 o 
   3  14   3     1875.52     1816.43     60.08 o 
   4  14   3     5769.69     5701.26    141.66 o 
   5  14   3       13.28        0.00     17.35 o 
   6  14   3     3512.10     3482.80    117.31 o 
   7  14   3      156.16      151.23     29.29 o 
   8  14   3      210.02      139.39     35.45 o 
   9  14   3     2443.23     2402.86    106.59 o 
  10  14   3      186.09      176.50     35.27 o 
  11  14   3     3901.55     4171.70    149.12 o 
  12  14   3     2050.26     2067.38    255.50 o 
  -4  15   3      506.67      548.14     67.51 o 
  -3  15   3     2699.15     2825.18     78.21 o 
  -2  15   3     2025.88     1878.64     88.13 o 
  -1  15   3       48.56       55.61     39.06 o 
   0  15   3     3638.75     3797.33    120.99 o 
   1  15   3      497.45      518.40     27.76 o 
   2  15   3     9415.03     9688.58    309.42 o 
   3  15   3     6640.49     7010.08    139.43 o 
   4  15   3      714.94      697.64     75.95 o 
   5  15   3     1624.90     1592.36     75.47 o 
   6  15   3      144.97       69.36     64.71 o 
   7  15   3      216.37      131.94     74.74 o 
   8  15   3     1999.52     2077.40     97.17 o 
   9  15   3     1313.90     1229.68     63.53 o 
  10  15   3     4725.31     4729.14    123.50 o 
  11  15   3       21.24        0.00     27.94 o 
  -3  16   3      170.24      160.21     61.85 o 
  -1  16   3      370.10      330.28     60.37 o 
   0  16   3      530.68      594.06     59.24 o 
   1  16   3     6958.98     7128.45    148.78 o 
   2  16   3      849.00      919.15     41.36 o 
   3  16   3     8206.22     8051.27    177.85 o 
   4  16   3      994.51      998.11     58.99 o 
   5  16   3      110.25       66.91     27.48 o 
   6  16   3       54.39       14.59     24.51 o 
   7  16   3      340.62      289.99     47.70 o 
   8  16   3     4557.00     4490.58    121.29 o 
   9  16   3     6450.40     6460.65    131.39 o 
  10  16   3     1222.48     1202.88    125.49 o 
   0  17   3     4234.11     4478.31    142.57 o 
   1  17   3       72.45       59.28     22.54 o 
   2  17   3     5500.25     5646.21    212.90 o 
   3  17   3      649.29      663.50     47.62 o 
   4  17   3      123.63      134.58     30.45 o 
   5  17   3     1242.58     1238.91     71.52 o 
   6  17   3        4.85        2.96     25.00 o 
   7  17   3     4698.75     4568.88    152.47 o 
   8  17   3     1550.02     1381.95     71.86 o 
   9  17   3     3007.89     2914.93    131.32 o 
  10  17   3     1559.92     1600.94     68.43 o 
   1  18   3     1877.75     1884.76     67.16 o 
   2  18   3        4.98       33.72     21.51 o 
   3  18   3      174.23      163.23     63.00 o 
   4  18   3      162.52      126.02     33.02 o 
   5  18   3     1692.78     1675.01     83.95 o 
   6  18   3     4155.38     4049.13    138.84 o 
   7  18   3      298.43      224.14     48.60 o 
   8  18   3     5077.48     4829.83    131.15 o 
   3  19   3        8.71       19.03     24.41 o 
   4  19   3     6269.84     6342.95    207.82 o 
   5  19   3     2432.27     2206.19     99.48 o 
   6  19   3     2740.83     2552.38    112.88 o 
  -5 -18   4      523.05      597.38     89.41 o 
  -4 -18   4     7814.17     7793.69    208.00 o 
  -3 -18   4      432.35      398.29     56.63 o 
  -2 -18   4     1393.03     1477.29     55.53 o 
  -1 -18   4       81.04       41.67     60.99 o 
  -7 -17   4      214.58      183.05     50.82 o 
  -6 -17   4     2124.99     2076.86    109.79 o 
  -5 -17   4     3729.46     3427.97    132.31 o 
  -4 -17   4      228.48      231.44     42.93 o 
  -3 -17   4     4851.22     4419.78    135.61 o 
  -2 -17   4      178.29      172.35     46.27 o 
  -1 -17   4       80.11       25.68     31.17 o 
   0 -17   4     1615.87     1763.38    170.10 o 
   1 -17   4      604.43      692.41    122.85 o 
  -8 -16   4        1.17        0.00     38.33 o 
  -7 -16   4     5009.91     4891.58    170.44 o 
  -6 -16   4     1454.22     1390.31     91.38 o 
  -5 -16   4     1459.10     1500.48     87.59 o 
  -4 -16   4     1710.82     1708.77    253.64 o 
  -3 -16   4       57.97       32.87     27.31 o 
  -2 -16   4        3.89       14.81     14.79 o 
  -1 -16   4      164.57      158.42     19.72 o 
   0 -16   4     2215.72     2289.84    176.54 o 
   1 -16   4     4816.84     5229.57    275.62 o 
   2 -16   4      676.80      528.33    105.52 o 
  -9 -15   4      510.23      641.14     64.06 o 
  -8 -15   4     4638.41     4836.41    140.35 o 
  -7 -15   4        3.03       43.12     35.57 o 
  -6 -15   4     4098.19     4055.48    302.61 o 
  -5 -15   4      190.82      286.48     78.10 o 
  -4 -15   4      667.85      824.53     62.89 o 
  -3 -15   4      324.56      354.33     31.93 o 
  -2 -15   4      282.99      271.07     21.74 o 
  -1 -15   4     9058.39     8945.80    192.52 o 
   0 -15   4     1659.99     1569.51    151.63 o 
   1 -15   4     1990.79     2097.41    167.52 o 
   2 -15   4     3087.79     3222.87    136.02 o 
   3 -15   4       38.68        2.72     28.99 o 
   4 -15   4        2.53       21.10     31.17 o 
 -10 -14   4     2697.13     2745.66    100.27 o 
  -9 -14   4     2183.70     2282.07     91.69 o 
  -8 -14   4     1835.21     1915.46     72.27 o 
  -7 -14   4     3071.99     3114.83     78.09 o 
  -6 -14   4       33.50        0.00     28.95 o 
  -5 -14   4      127.72      138.28     36.24 o 
  -4 -14   4      354.07      320.25     42.40 o 
  -3 -14   4     1970.04     2037.94     64.29 o 
  -2 -14   4    10669.60    10591.24    199.92 o 
  -1 -14   4       33.32       40.68     12.11 o 
   0 -14   4     7553.22     7642.40    318.57 o 
   1 -14   4     2135.15     2174.15    107.26 o 
   2 -14   4      185.62      200.84     32.03 o 
   3 -14   4      743.10      735.83     65.48 o 
   4 -14   4       29.73       37.89     31.20 o 
   5 -14   4     3145.43     3079.37    177.03 o 
 -10 -13   4       78.98      119.43     35.75 o 
  -9 -13   4     3740.36     3987.50    115.45 o 
  -8 -13   4     1416.74     1444.71     66.29 o 
  -7 -13   4     2525.74     2479.84     76.66 o 
  -6 -13   4      741.57      723.17     47.22 o 
  -5 -13   4      241.78      229.06     41.10 o 
  -4 -13   4     2838.63     2724.10    184.63 o 
  -3 -13   4     5947.66     5840.02    118.64 o 
  -2 -13   4     4184.13     4182.33     81.71 o 
  -1 -13   4    12269.24    11803.38    242.92 o 
   0 -13   4       29.91        2.05     25.97 o 
   1 -13   4       94.12       75.36     22.83 o 
   2 -13   4     3861.43     3770.65     96.52 o 
   3 -13   4     5099.62     5199.58    106.82 o 
   4 -13   4     8416.05     8344.40    196.37 o 
   5 -13   4       32.63       55.56     31.89 o 
   6 -13   4     2516.86     2887.93    138.90 o 
 -11 -12   4      548.13      647.74     96.36 o 
 -10 -12   4     8498.38     8701.07    223.66 o 
  -9 -12   4       25.73       42.50     27.96 o 
  -8 -12   4     1163.21     1175.34     73.03 o 
  -7 -12   4       61.42       28.90     23.77 o 
  -6 -12   4      436.53      396.76     32.97 o 
  -5 -12   4     6525.37     6382.48    169.96 o 
  -4 -12   4      699.53      687.04    111.18 o 
  -3 -12   4     8018.59     8109.89    147.06 o 
  -2 -12   4     4774.41     4723.53     76.90 o 
  -1 -12   4     1035.55     1050.31     28.09 o 
   0 -12   4      105.47      125.93     32.43 o 
   1 -12   4        2.47        0.00     13.96 o 
   2 -12   4     5205.09     5213.10     92.07 o 
   3 -12   4     2866.31     2949.98     70.34 o 
   4 -12   4     1790.61     1798.88     73.27 o 
   5 -12   4     3617.78     3836.87    122.21 o 
   6 -12   4      131.64      141.41     22.15 o 
   7 -12   4      692.01      700.84     68.58 o 
 -11 -11   4     2424.62     2439.44    114.24 o 
 -10 -11   4      204.04      140.85     41.30 o 
  -9 -11   4     1283.60     1197.63     56.15 o 
  -8 -11   4      945.52      973.70     62.68 o 
  -7 -11   4     1655.67     1690.01     67.18 o 
  -6 -11   4     8120.18     8222.61    154.05 o 
  -5 -11   4     6431.48     6545.14    121.61 o 
  -4 -11   4    16682.34    16357.57    311.98 o 
  -3 -11   4       62.36       60.47     18.02 o 
  -2 -11   4     5757.75     5753.85     79.72 o 
  -1 -11   4      231.89      298.17     15.62 o 
   0 -11   4     1201.79     1138.25     42.72 o 
   1 -11   4     6073.04     6189.15     94.90 o 
   2 -11   4       44.39       41.20     15.33 o 
   3 -11   4    22434.18    22862.48    284.94 o 
   4 -11   4     7174.08     7249.09    146.66 o 
   5 -11   4      480.74      490.29     45.53 o 
   6 -11   4      109.15      120.17     19.70 o 
   7 -11   4        3.39        0.00     20.37 o 
   8 -11   4     2058.36     2144.27     82.38 o 
 -11 -10   4     1477.41     1357.45     89.97 o 
 -10 -10   4      421.19      395.16     55.32 o 
  -9 -10   4       16.62        0.00     23.44 o 
  -8 -10   4     8760.63     8978.84    241.66 o 
  -7 -10   4     3724.33     3723.16     89.52 o 
  -6 -10   4     4858.40     4942.37    164.82 o 
  -5 -10   4     6504.42     6537.47    124.19 o 
  -4 -10   4      911.49     1003.39     32.33 o 
  -3 -10   4     1352.15     1358.66     42.02 o 
  -2 -10   4     3098.33     3154.89     69.19 o 
  -1 -10   4    17280.02    18287.03    169.26 o 
   0 -10   4    13114.19    13468.71    224.72 o 
   1 -10   4     3088.80     3186.33     66.71 o 
   2 -10   4    21117.81    21311.84    254.25 o 
   3 -10   4     4159.67     4353.45     89.48 o 
   4 -10   4     3002.97     2948.97     74.84 o 
   5 -10   4       34.68       40.78     26.47 o 
   6 -10   4       34.74       55.29     19.53 o 
   7 -10   4     3237.45     3192.36    143.46 o 
   8 -10   4      249.87      207.61     34.21 o 
 -11  -9   4       42.42       27.63     46.25 o 
 -10  -9   4       50.86       27.78     45.96 o 
  -9  -9   4     3444.78     3318.43    168.66 o 
  -8  -9   4      142.92      114.99     29.46 o 
  -7  -9   4    10037.74     9911.75    198.23 o 
  -6  -9   4     4292.66     4261.20     85.13 o 
  -5  -9   4     6247.89     6362.41    140.33 o 
  -4  -9   4     2756.07     2731.93     63.70 o 
  -3  -9   4        0.73        0.00     11.09 o 
  -2  -9   4     2691.45     2735.42     39.64 o 
  -1  -9   4     3627.64     3729.93     42.12 o 
   0  -9   4    17200.12    17545.65    204.58 o 
   1  -9   4    15631.70    15888.80    177.64 o 
   2  -9   4      186.37      168.00     25.33 o 
   3  -9   4     2752.83     2733.74     66.14 o 
   4  -9   4      208.38      223.92     25.82 o 
   5  -9   4     6303.11     6432.32    179.15 o 
   6  -9   4    11867.42    11735.50    176.01 o 
   7  -9   4      587.01      569.32     45.35 o 
   8  -9   4     6855.77     6671.16    147.80 o 
   9  -9   4      367.13      381.71     43.68 o 
 -12  -8   4        0.39        0.00     47.82 o 
 -11  -8   4      383.49      436.69     90.06 o 
 -10  -8   4      911.12      776.74     98.36 o 
  -9  -8   4     4760.16     4811.34    208.47 o 
  -8  -8   4    10688.52    10555.90    194.71 o 
  -7  -8   4       82.63       92.44     29.88 o 
  -6  -8   4     7154.80     7190.85    120.23 o 
  -5  -8   4      954.81      888.31     36.47 o 
  -4  -8   4       14.19       21.64     13.92 o 
  -3  -8   4      976.09      984.21     22.91 o 
  -2  -8   4        2.08       10.88      5.50 o 
  -1  -8   4    35658.63    36636.85    266.26 o 
   0  -8   4     7745.89     7760.69    105.04 o 
   1  -8   4    13985.00    14155.39    158.82 o 
   2  -8   4     6856.25     7020.10    106.13 o 
   3  -8   4        2.92       21.11     13.53 o 
   4  -8   4     3254.57     3225.21     73.38 o 
   5  -8   4     4980.71     4945.54     87.08 o 
   6  -8   4     8114.89     8006.73    159.61 o 
   7  -8   4    13435.61    13287.93    200.69 o 
   8  -8   4      455.13      496.66     39.22 o 
   9  -8   4     1054.77      991.58     79.56 o 
  10  -8   4        0.06        0.00     22.22 o 
 -12  -7   4      332.80      416.22     91.92 o 
 -11  -7   4        0.13       17.64     37.71 o 
 -10  -7   4     7205.51     7193.25    199.22 o 
  -9  -7   4     4674.40     4699.20    184.99 o 
  -8  -7   4     3891.30     3954.95    104.69 o 
  -7  -7   4    11204.71    11305.57    170.16 o 
  -6  -7   4      127.00      116.11     20.06 o 
  -5  -7   4     1351.84     1417.65     44.70 o 
  -4  -7   4     4424.97     4651.21     70.09 o 
  -3  -7   4     7909.25     8173.90    103.72 o 
  -2  -7   4    25024.75    26300.96    196.55 o 
  -1  -7   4      322.28      384.56     14.71 o 
   0  -7   4    57096.19    60305.60    604.17 o 
   1  -7   4     1745.25     1812.04     38.94 o 
   2  -7   4      104.73      125.96     18.60 o 
   3  -7   4     8754.96     8921.88    128.79 o 
   4  -7   4        8.73        4.93     14.24 o 
   5  -7   4    17530.46    17168.22    222.77 o 
   6  -7   4     4774.04     4815.13    109.59 o 
   7  -7   4     3054.94     3033.56     77.32 o 
   8  -7   4     2050.80     1926.28     65.66 o 
   9  -7   4       34.20       23.29     24.96 o 
  10  -7   4     1072.46     1299.79     70.87 o 
 -12  -6   4      329.49      292.23     83.04 o 
 -11  -6   4     4816.46     4863.89    238.82 o 
 -10  -6   4       20.01       33.31     33.21 o 
  -9  -6   4     6290.63     6361.27    146.07 o 
  -8  -6   4     2092.90     2066.62     75.63 o 
  -7  -6   4      262.05      319.52     26.62 o 
  -6  -6   4        5.79       16.00     13.23 o 
  -5  -6   4        2.12        3.50      9.07 o 
  -4  -6   4    23524.25    24122.04    212.99 o 
  -3  -6   4    16578.34    16311.15    180.76 o 
  -2  -6   4     6008.15     5941.33     77.64 o 
  -1  -6   4     5994.42     5744.25     60.38 o 
   0  -6   4      132.15      142.59     12.77 o 
   1  -6   4     7009.75     7716.09     94.72 o 
   2  -6   4     5203.26     5253.00     81.58 o 
   3  -6   4     6374.26     6576.46    110.97 o 
   4  -6   4    17936.13    17886.24    241.21 o 
   5  -6   4        1.25        0.00     10.66 o 
   6  -6   4     8300.21     8184.17    132.75 o 
   7  -6   4      480.37      496.09     34.66 o 
   8  -6   4       34.74       10.87     16.61 o 
   9  -6   4     1877.35     1822.78     67.85 o 
  10  -6   4       18.72       22.43     26.18 o 
  11  -6   4     2183.62     2351.28    221.28 o 
 -12  -5   4     1390.97     1506.52    144.46 o 
 -11  -5   4      511.41      663.92    106.67 o 
 -10  -5   4     5465.23     5880.44    146.23 o 
  -9  -5   4      245.58      226.80     36.49 o 
  -8  -5   4      120.53      143.94     28.78 o 
  -7  -5   4      699.03      778.66     32.35 o 
  -6  -5   4     2345.90     2396.86     67.96 o 
  -5  -5   4    30981.39    31802.96    300.03 o 
  -4  -5   4      380.54      384.54     14.18 o 
  -3  -5   4    23842.20    24111.76    197.82 o 
  -2  -5   4     3616.70     3388.48     52.47 o 
  -1  -5   4       64.88       62.69      5.26 o 
   0  -5   4     2545.36     2633.00     37.95 o 
   1  -5   4       58.87       58.95     11.04 o 
   2  -5   4    25266.54    25161.99    271.61 o 
   3  -5   4     9923.99     9868.85    144.96 o 
   4  -5   4     4841.11     4822.59     71.70 o 
   5  -5   4     3445.55     3162.68     65.52 o 
   6  -5   4        0.54        4.97     12.58 o 
   7  -5   4      192.84      243.82     26.28 o 
   8  -5   4     2120.06     2116.95     65.67 o 
   9  -5   4     1414.02     1359.00     60.05 o 
  10  -5   4     6704.39     6393.02    152.40 o 
  11  -5   4       51.50        6.31     27.63 o 
 -12  -4   4     2826.49     3036.22    188.42 o 
 -11  -4   4     2511.83     2372.50    119.89 o 
 -10  -4   4      163.71      143.76     74.60 o 
  -9  -4   4      230.78      313.82     40.63 o 
  -8  -4   4       15.56       11.07     17.36 o 
  -7  -4   4     7447.18     7266.44    109.63 o 
  -6  -4   4    14659.45    15192.44    151.15 o 
  -5  -4   4     2995.53     3014.87     47.31 o 
  -4  -4   4    36216.39    35882.09    328.64 o 
  -3  -4   4     1264.07     1286.54     22.40 o 
  -2  -4   4       66.79       60.48      9.88 o 
  -1  -4   4     3076.33     3129.90     54.17 o 
   0  -4   4     5463.10     5522.69     54.91 o 
   1  -4   4    19566.93    18848.53    204.00 o 
   2  -4   4     4421.46     4629.76     70.58 o 
   3  -4   4    30283.12    30206.90    310.04 o 
   4  -4   4    14047.68    14590.91    167.18 o 
   5  -4   4       28.80       20.71     11.70 o 
   6  -4   4      421.37      397.69     27.42 o 
   7  -4   4      631.81      717.53     38.42 o 
   8  -4   4     8019.37     7836.89    139.23 o 
   9  -4   4     6693.43     6438.08    145.23 o 
  10  -4   4     1717.70     1566.75     67.04 o 
  11  -4   4     4494.73     4555.00    129.67 o 
 -12  -3   4      676.25      613.61     83.97 o 
 -11  -3   4     2165.28     2055.98    113.38 o 
 -10  -3   4      507.85      544.78    151.27 o 
  -9  -3   4      149.05      131.80     35.16 o 
  -8  -3   4     9898.36     9591.71    231.50 o 
  -7  -3   4     1256.30     1366.57     45.67 o 
  -6  -3   4    13020.12    12916.79    133.05 o 
  -5  -3   4     7518.61     7314.40     84.12 o 
  -4  -3   4     3000.20     3170.49     68.87 o 
  -3  -3   4     7003.72     7861.33     75.90 o 
  -2  -3   4     3122.93     3107.94     35.36 o 
  -1  -3   4     8871.58     8901.26    111.44 o 
   0  -3   4     8856.12     8903.78     94.74 o 
   1  -3   4     2918.96     2867.85     36.92 o 
   2  -3   4     1723.57     1654.90     30.82 o 
   3  -3   4     1749.42     1819.95     38.91 o 
   4  -3   4     8982.45     9075.60    144.09 o 
   5  -3   4      536.28      481.59     26.16 o 
   6  -3   4      219.96      246.76     39.47 o 
   7  -3   4     8622.76     8485.98    112.22 o 
   8  -3   4      441.08      430.15     59.95 o 
   9  -3   4     9855.06     9911.04    134.53 o 
  10  -3   4     2690.59     2709.68     55.39 o 
  11  -3   4       52.22        0.00     25.80 o 
  12  -3   4      750.47      734.44     98.35 o 
 -12  -2   4      588.90      562.82     78.25 o 
 -11  -2   4      142.17       98.14     33.30 o 
 -10  -2   4       30.14       39.64     19.26 o 
  -9  -2   4     4067.84     4010.58    106.08 o 
  -8  -2   4       42.43       54.02     17.54 o 
  -7  -2   4    15625.75    15594.03    186.70 o 
  -6  -2   4     3633.56     3603.43     88.05 o 
  -5  -2   4     8677.83     8800.69     90.27 o 
  -4  -2   4     1308.24     1564.50     30.83 o 
  -3  -2   4     2458.56     2558.19     45.16 o 
  -2  -2   4    20626.22    20938.71    183.06 o 
  -1  -2   4     1246.47     1152.78     20.38 o 
   0  -2   4     8004.13     8059.10     80.95 o 
   1  -2   4      619.22      544.61     15.05 o 
   2  -2   4      553.31      572.86     16.35 o 
   3  -2   4     7896.53     8445.19     96.86 o 
   4  -2   4        5.65       10.16      6.97 o 
   5  -2   4     6128.60     5818.71     88.06 o 
   6  -2   4     4773.91     4322.00     69.05 o 
   7  -2   4     1458.49     1517.92     40.93 o 
   8  -2   4    10443.87    10152.82    136.82 o 
   9  -2   4      287.24      295.92     25.37 o 
  10  -2   4      118.33       78.19     23.60 o 
  11  -2   4      371.80      348.95     49.16 o 
  12  -2   4      243.55      247.56     29.00 o 
 -11  -1   4     1033.09      933.74     54.79 o 
 -10  -1   4     1092.19      965.88     47.19 o 
  -9  -1   4     3752.93     3785.47     97.61 o 
  -8  -1   4    12452.50    12275.24    165.10 o 
  -7  -1   4       32.23       29.65     20.30 o 
  -6  -1   4     3633.12     3510.27     56.83 o 
  -5  -1   4       88.73       90.66     11.09 o 
  -4  -1   4    11580.97    11760.25    139.82 o 
  -3  -1   4    26252.52    26335.50    307.33 o 
  -2  -1   4      833.30      834.56     20.37 o 
  -1  -1   4    55431.55    54539.07    647.47 o 
   0  -1   4     9194.91     9001.60    100.01 o 
   1  -1   4     7158.37     7225.62     95.29 o 
   2  -1   4    16893.42    17258.66    175.50 o 
   3  -1   4      502.53      532.95     18.18 o 
   4  -1   4     1293.82     1131.31     34.97 o 
   5  -1   4    12272.62    12293.90    142.69 o 
   6  -1   4    11784.17    11675.01    141.77 o 
   7  -1   4    11380.90    10901.38    139.54 o 
   8  -1   4      469.53      459.95     28.16 o 
   9  -1   4        5.84        0.00     13.20 o 
  10  -1   4      614.24      539.40     34.66 o 
  11  -1   4     1012.45      937.11     44.43 o 
  12  -1   4     1442.53     1361.63     57.07 o 
 -11   0   4       26.62       47.05     24.00 o 
 -10   0   4     4143.06     4060.59     89.90 o 
  -9   0   4     2307.64     2442.07     65.97 o 
  -8   0   4     3625.89     3397.82     73.81 o 
  -7   0   4      493.05      423.21     26.66 o 
  -6   0   4      157.63      167.11     17.13 o 
  -5   0   4     8037.80     8256.28     94.48 o 
  -4   0   4     9556.18     9474.84     99.64 o 
  -3   0   4     7468.25     7333.83     92.84 o 
  -2   0   4     9230.27     8868.12    114.97 o 
  -1   0   4     6705.29     6928.27     96.87 o 
   0   0   4   141528.39   141975.14   1782.46 o 
   1   0   4     2579.56     2676.01     52.60 o 
   2   0   4     1088.03     1204.15     44.44 o 
   3   0   4    87632.65    85094.55    830.43 o 
   4   0   4       11.17       21.63     17.52 o 
   5   0   4    54524.63    51830.49    500.78 o 
   6   0   4     1219.58     1045.84     32.66 o 
   7   0   4     1950.31     1971.74     47.72 o 
   8   0   4       19.14       22.19     12.99 o 
   9   0   4       91.29       49.72     27.56 o 
  10   0   4     3571.13     3527.05     82.51 o 
  11   0   4     1261.95     1148.13     49.06 o 
  12   0   4     2301.69     2296.20     73.76 o 
  13   0   4     3346.30     3311.75     91.47 o 
 -11   1   4     5324.40     5560.76    150.01 o 
 -10   1   4       96.11      106.71     23.56 o 
  -9   1   4     3917.60     3828.32     83.74 o 
  -8   1   4     2700.25     2700.91     65.65 o 
  -7   1   4      590.62      556.80     29.79 o 
  -6   1   4     4364.92     4206.41     70.48 o 
  -5   1   4     1086.56     1083.22     32.18 o 
  -4   1   4    25948.27    25467.54    246.37 o 
  -3   1   4     5374.03     5289.63     68.18 o 
  -2   1   4     1593.31     1516.79     26.61 o 
  -1   1   4       34.52       45.36      6.90 o 
   0   1   4    13634.33    14073.33    186.78 o 
   1   1   4    62325.08    62056.38    901.28 o 
   2   1   4     1735.52     1833.06     51.33 o 
   3   1   4     7401.54     7288.58     86.50 o 
   4   1   4    26655.40    26676.19    267.58 o 
   5   1   4      156.45      169.80     15.04 o 
   6   1   4    23783.82    23545.76    250.33 o 
   7   1   4     1158.93     1265.77     34.17 o 
   8   1   4      481.23      562.23     29.92 o 
   9   1   4    13089.83    12599.46    166.75 o 
  10   1   4      640.67      618.12     37.84 o 
  11   1   4     7793.13     7865.63    129.52 o 
  12   1   4     1514.93     1614.37     63.70 o 
  13   1   4      754.37      730.62     49.45 o 
 -11   2   4      506.72      439.80     52.21 o 
 -10   2   4     3074.98     2965.60     75.88 o 
  -9   2   4      710.56      707.01     39.78 o 
  -8   2   4      429.27      371.63     28.27 o 
  -7   2   4     2872.36     2803.04     59.72 o 
  -6   2   4     3165.76     3096.02     59.63 o 
  -5   2   4    20361.08    19846.85    205.44 o 
  -4   2   4     2530.52     2575.62     47.10 o 
  -3   2   4     7898.91     7240.25     86.84 o 
  -2   2   4     1012.95      950.00     21.30 o 
  -1   2   4     1609.17     1693.02     31.35 o 
   0   2   4     5882.20     5649.66     62.88 o 
   1   2   4      548.40      546.73     37.27 o 
   2   2   4    97652.57    97285.84   1496.06 o 
   3   2   4    21123.85    21529.86    284.56 o 
   4   2   4     5014.27     5007.01     89.15 o 
   5   2   4     2314.46     2238.50     59.05 o 
   6   2   4        5.80        0.00      7.20 o 
   7   2   4      544.77      527.80     28.33 o 
   8   2   4     5077.41     5027.80     85.52 o 
   9   2   4     3640.77     3475.59     73.32 o 
  10   2   4    18067.79    17990.46    223.37 o 
  11   2   4       22.71       10.42     18.33 o 
  12   2   4     1406.13     1462.67     60.97 o 
  13   2   4       79.94       92.52     31.61 o 
 -10   3   4       91.28       68.33     23.05 o 
  -9   3   4      701.74      699.71     39.76 o 
  -8   3   4     1014.35      985.62     40.08 o 
  -7   3   4     3769.78     3566.73     68.20 o 
  -6   3   4     5816.73     5693.67    111.74 o 
  -5   3   4       31.36       16.84     10.44 o 
  -4   3   4    12579.49    12410.80    137.20 o 
  -3   3   4       45.19       31.32      8.56 o 
  -2   3   4      835.22      910.56     24.38 o 
  -1   3   4     5522.94     5471.65     63.88 o 
   0   3   4      123.85      115.53      7.94 o 
   1   3   4    17079.24    16045.62    208.93 o 
   2   3   4      366.87      329.25     14.78 o 
   3   3   4     7496.64     7581.74     97.94 o 
   4   3   4       43.63       37.35      7.36 o 
   5   3   4        1.98        0.00      5.98 o 
   6   3   4    11674.92    12029.78    129.81 o 
   7   3   4       17.09       19.00     22.99 o 
   8   3   4     6578.21     6407.32     83.39 o 
   9   3   4     5366.93     5444.97     94.14 o 
  10   3   4     1198.45     1266.84     48.27 o 
  11   3   4      595.20      554.78     36.90 o 
  12   3   4       12.19       12.74     22.35 o 
  13   3   4      749.13      769.44     97.94 o 
 -10   4   4      132.15      142.50     22.75 o 
  -9   4   4       50.23       44.43     17.59 o 
  -8   4   4     6772.05     6683.93    103.01 o 
  -7   4   4     2443.93     2444.26     54.70 o 
  -6   4   4     3911.91     3752.07     65.80 o 
  -5   4   4     1908.99     1845.90     41.57 o 
  -4   4   4       10.88        0.00      6.66 o 
  -3   4   4    10365.44    10771.42    107.01 o 
  -2   4   4      142.58      140.60     10.92 o 
  -1   4   4    27200.73    27142.76    272.23 o 
   0   4   4     2655.22     2459.91     37.54 o 
   1   4   4       25.55       51.47      8.73 o 
   2   4   4    23824.19    23752.20    237.13 o 
   3   4   4     1514.60     1627.82     50.13 o 
   4   4   4      218.32      194.16     13.94 o 
   5   4   4     4452.56     4382.20     59.10 o 
   6   4   4    10547.49    10713.92    108.26 o 
   7   4   4    33567.75    33748.00    314.51 o 
   8   4   4      567.86      883.24     47.33 o 
   9   4   4     9967.49    10049.40    117.53 o 
  10   4   4       50.42       34.36     16.72 o 
  11   4   4        4.46        0.00     20.59 o 
  12   4   4     4723.14     4648.19    263.88 o 
  13   4   4      486.66      499.12     87.91 o 
 -10   5   4     1503.21     1511.40     81.26 o 
  -9   5   4     4643.15     4613.20    128.01 o 
  -8   5   4      670.17      643.92     55.50 o 
  -7   5   4     6832.81     6689.79    118.63 o 
  -6   5   4      213.85      213.85     18.12 o 
  -5   5   4       58.88       82.50     10.95 o 
  -4   5   4     3488.53     3535.48     53.53 o 
  -3   5   4      954.50     1033.75     33.69 o 
  -2   5   4    22987.59    21602.53    234.67 o 
  -1   5   4     1833.31     1728.04     38.78 o 
   0   5   4     5966.49     5813.97     60.71 o 
   1   5   4    13409.16    13618.74    143.51 o 
   2   5   4        3.73        0.00      5.39 o 
   3   5   4       23.18       15.88      7.61 o 
   4   5   4     3483.18     3451.10     56.06 o 
   5   5   4    35407.20    36370.92    357.03 o 
   6   5   4    39309.67    39363.20    324.40 o 
   7   5   4     2328.31     2365.04     59.49 o 
   8   5   4     6143.02     6070.52     79.74 o 
   9   5   4     1585.09     1588.02     51.66 o 
  10   5   4      294.56      302.08     26.30 o 
  11   5   4     2247.37     2391.38    113.96 o 
  12   5   4      785.31      754.87    208.97 o 
  13   5   4     4759.44     5367.87    244.40 o 
  -9   6   4     1365.45     1255.55     71.57 o 
  -8   6   4     5672.74     5634.40    114.50 o 
  -7   6   4       57.92        3.50     16.82 o 
  -6   6   4        2.58        0.56     13.91 o 
  -5   6   4      607.17      615.97     33.16 o 
  -4   6   4     3550.61     3442.27    106.12 o 
  -3   6   4    20518.44    19835.77    227.22 o 
  -2   6   4      383.51      483.89     25.29 o 
  -1   6   4    37889.40    38150.95    425.56 o 
   0   6   4     1641.99     1691.77     34.20 o 
   1   6   4       61.95       82.90      6.22 o 
   2   6   4     3617.01     3642.52     59.48 o 
   3   6   4     1817.84     1883.55     41.03 o 
   4   6   4    17075.57    16664.42    228.95 o 
   5   6   4     7394.36     7625.39     95.01 o 
   6   6   4    18927.42    18741.42    169.66 o 
   7   6   4    10044.57    10013.87    105.54 o 
   8   6   4      297.99      349.84     22.99 o 
   9   6   4      913.61      883.36     61.46 o 
  10   6   4      286.60      277.65     66.62 o 
  11   6   4     3676.91     3943.90    118.00 o 
  12   6   4     4615.58     4878.48    173.14 o 
  13   6   4      170.78      180.98     70.02 o 
  -9   7   4      949.94      885.57    110.15 o 
  -8   7   4     1200.67     1272.34     67.69 o 
  -7   7   4      255.49      268.98     42.70 o 
  -6   7   4      142.99      113.45     21.19 o 
  -5   7   4     7448.00     7330.63    118.53 o 
  -4   7   4     4374.35     4414.71     90.24 o 
  -3   7   4     9558.40     9265.27    126.94 o 
  -2   7   4    15910.67    15584.54    183.11 o 
  -1   7   4       41.49       60.16     13.57 o 
   0   7   4     1238.51     1160.39     28.01 o 
   1   7   4     1428.60     1444.13     32.07 o 
   2   7   4    13557.77    14254.11    144.61 o 
   3   7   4    40700.77    42502.30    454.53 o 
   4   7   4        4.41        1.99     11.37 o 
   5   7   4    11704.88    11386.92    186.72 o 
   6   7   4      478.18      431.70     29.10 o 
   7   7   4      116.36      164.69     21.50 o 
   8   7   4     1700.20     1755.83     60.34 o 
   9   7   4       72.66      213.38     32.81 o 
  10   7   4     4387.04     4351.10    117.70 o 
  11   7   4     1891.91     1979.69    105.86 o 
  12   7   4     2311.44     2426.86    120.66 o 
  13   7   4     2585.59     2201.64    160.07 o 
  -8   8   4       13.82        0.00     22.88 o 
  -7   8   4      769.89      783.39     53.33 o 
  -6   8   4     4927.84     4838.92     98.02 o 
  -5   8   4        7.05        3.10     15.10 o 
  -4   8   4    11446.80    10921.25    168.59 o 
  -3   8   4     4725.86     4573.85     79.82 o 
  -2   8   4      788.93      806.44     25.96 o 
  -1   8   4      595.56      519.42     18.93 o 
   0   8   4     1467.04     1609.57     27.74 o 
   1   8   4    21180.08    21901.69    229.29 o 
   2   8   4    18084.50    18880.28    224.96 o 
   3   8   4    16837.93    17390.43    175.65 o 
   4   8   4    11219.31    10736.28    159.99 o 
   5   8   4       40.19       17.48     17.38 o 
   6   8   4     3270.34     3238.30     68.30 o 
   7   8   4      417.81      452.67     26.87 o 
   8   8   4     4807.87     5203.92    121.72 o 
   9   8   4     8628.80     8465.17    144.11 o 
  10   8   4        4.67       20.40     24.81 o 
  11   8   4     3193.32     3158.71    135.99 o 
  12   8   4     1211.63     1268.32     76.35 o 
  13   8   4      171.33      100.51     62.71 o 
  -8   9   4      976.48      994.26     64.03 o 
  -7   9   4     2973.17     2954.50    109.07 o 
  -6   9   4     2592.05     2629.53     71.24 o 
  -5   9   4    11871.19    11550.93    167.44 o 
  -4   9   4        4.06        8.08     18.71 o 
  -3   9   4      934.11      927.65     40.88 o 
  -2   9   4      299.79      321.25     21.85 o 
  -1   9   4     2444.08     2543.69     40.06 o 
   0   9   4    12739.80    12798.71    128.24 o 
   1   9   4     1888.53     1966.09     31.54 o 
   2   9   4    34335.77    35688.64    405.07 o 
   3   9   4     7393.19     7244.79    116.47 o 
   4   9   4     2806.28     2865.52     83.92 o 
   5   9   4       87.43      101.36     16.89 o 
   6   9   4       34.00       30.06     21.19 o 
   7   9   4     4682.78     4275.86    119.04 o 
   8   9   4     5151.79     5316.27    118.06 o 
   9   9   4     2242.94     2406.76     80.22 o 
  10   9   4    14412.63    14075.03    306.36 o 
  11   9   4       27.41       44.20     36.94 o 
  12   9   4      712.59      564.27     92.77 o 
  13   9   4      142.32       88.26     44.79 o 
  -7  10   4     4030.91     4093.18    162.43 o 
  -6  10   4     4953.72     4767.26    119.52 o 
  -5  10   4       11.21       35.43     16.17 o 
  -4  10   4     5867.32     5885.12    103.09 o 
  -3  10   4     1144.70     1152.32     52.92 o 
  -2  10   4     5111.30     5091.75     98.85 o 
  -1  10   4     7169.84     7279.39    100.57 o 
   0  10   4     3545.96     3625.84     47.15 o 
   1  10   4    34122.83    35179.05    357.56 o 
   2  10   4      188.69      186.67     21.83 o 
   3  10   4     9757.80     9558.36    185.66 o 
   4  10   4      130.94      139.34     11.10 o 
   5  10   4      930.21      960.25     37.77 o 
   6  10   4    10876.46    10667.20    172.42 o 
   7  10   4       15.69       13.56     20.29 o 
   8  10   4    16455.44    16272.92    218.08 o 
   9  10   4     5619.67     5617.71    128.60 o 
  10  10   4     4547.90     4570.30    105.57 o 
  11  10   4     1179.75     1238.53     81.66 o 
  12  10   4      125.41       98.50     60.42 o 
  13  10   4     1884.40     1935.76    160.07 o 
  -7  11   4     1365.08     1280.75     70.67 o 
  -6  11   4     2338.58     2315.78     81.68 o 
  -5  11   4     1947.37     1996.92     70.87 o 
  -4  11   4      229.85      188.57     22.05 o 
  -3  11   4     1399.64     1446.25     45.61 o 
  -2  11   4     2701.73     2645.64     56.23 o 
  -1  11   4     8395.04     8414.37    106.34 o 
   0  11   4     7069.11     7002.54     97.14 o 
   1  11   4      290.96      292.94     17.21 o 
   2  11   4     4176.81     4081.29     96.67 o 
   3  11   4       89.49       98.23     20.46 o 
   4  11   4     7093.06     7291.39    158.47 o 
   5  11   4    12334.15    12564.92    196.48 o 
   6  11   4     3952.78     3947.85     88.04 o 
   7  11   4    13056.29    12758.88    205.09 o 
   8  11   4      609.64      624.84     37.12 o 
   9  11   4     2475.30     2447.75     71.82 o 
  10  11   4       99.49       48.06     26.45 o 
  11  11   4      134.60       83.51    107.67 o 
  12  11   4     2981.62     3402.04    186.56 o 
  13  11   4      169.92       59.70     60.85 o 
  -6  12   4      384.54      379.92     40.86 o 
  -5  12   4        0.85        0.00     18.40 o 
  -4  12   4     1377.86     1330.83     62.21 o 
  -3  12   4      314.18      299.28     37.80 o 
  -2  12   4    15078.51    15470.15    194.67 o 
  -1  12   4     1862.05     1939.52     49.43 o 
   0  12   4     4891.18     5071.61     73.83 o 
   1  12   4    11785.70    11713.14    160.60 o 
   2  12   4      341.86      388.56     36.07 o 
   3  12   4      974.92     1198.15     52.63 o 
   4  12   4     3192.13     3216.01     94.95 o 
   5  12   4     4056.11     4120.37    115.55 o 
   6  12   4    16284.29    15725.29    544.33 o 
   7  12   4      634.19      550.36     93.06 o 
   8  12   4     1039.35     1053.04     45.94 o 
   9  12   4      183.38      222.80     32.58 o 
  10  12   4      461.22      469.90     45.81 o 
  11  12   4      712.49      700.41     69.01 o 
  12  12   4      943.79      862.64    108.68 o 
  13  12   4     3714.22     3561.55    203.60 o 
  -5  13   4      449.28      523.63     42.10 o 
  -4  13   4     2898.84     2954.40    113.07 o 
  -3  13   4     4304.30     4468.16     86.31 o 
  -2  13   4       43.59       35.83     15.99 o 
  -1  13   4    17411.09    17762.06    213.65 o 
   0  13   4     1587.64     1549.66     46.73 o 
   1  13   4      230.89      232.74     29.99 o 
   2  13   4     7698.79     7769.12    190.87 o 
   3  13   4      675.74      710.19     46.16 o 
   4  13   4    10064.99    10237.77    181.09 o 
   5  13   4      409.07      424.48     37.80 o 
   6  13   4     3068.86     2874.53     62.94 o 
   7  13   4     1710.45     1598.90     56.80 o 
   8  13   4      259.14      211.61     28.77 o 
   9  13   4      855.21      817.46     51.94 o 
  10  13   4      308.43      388.58     42.73 o 
  11  13   4     4791.16     4791.48    160.87 o 
  12  13   4     4931.87     5129.23    174.40 o 
  -4  14   4     2553.15     2599.21     79.25 o 
  -3  14   4     2333.06     2321.71     68.90 o 
  -2  14   4     3689.67     3619.60    120.20 o 
  -1  14   4      111.23       89.65     15.68 o 
   0  14   4     3531.33     3469.77     70.72 o 
   1  14   4     2165.76     2212.99     55.25 o 
   2  14   4     4773.43     4781.84    103.10 o 
   3  14   4    17202.14    17910.90    277.99 o 
   4  14   4      552.96      538.62     39.13 o 
   5  14   4     6250.83     5981.82    131.72 o 
   6  14   4        7.26        0.00     18.99 o 
   7  14   4       49.32        7.80     15.82 o 
   8  14   4     3042.76     2981.28     72.86 o 
   9  14   4      572.61      727.26     93.05 o 
  10  14   4     4921.68     5223.05    131.35 o 
  11  14   4     1230.68     1136.26    112.08 o 
  12  14   4     2147.58     2269.74    115.68 o 
  -4  15   4     3231.62     3318.21     93.30 o 
  -3  15   4     1652.61     1718.27     76.45 o 
  -2  15   4      431.65      434.51     31.47 o 
  -1  15   4     1066.45     1061.81     41.64 o 
   0  15   4      499.98      528.85     28.80 o 
   1  15   4    10697.57    10776.41    164.09 o 
   2  15   4     3021.45     3185.09     91.52 o 
   3  15   4     2619.71     2718.99     79.20 o 
   4  15   4     1066.55     1083.29     63.35 o 
   5  15   4      135.22      104.71     40.88 o 
   6  15   4      935.04      764.91     59.77 o 
   7  15   4      298.11      349.62     48.23 o 
   8  15   4     2901.46     2967.21     69.42 o 
   9  15   4     3606.20     3662.84     86.82 o 
  10  15   4       98.60      146.29     36.36 o 
  11  15   4     2280.41     2122.27     87.66 o 
  -2  16   4      210.46      231.81     29.50 o 
  -1  16   4      582.05      589.75     39.23 o 
   0  16   4     5402.57     5475.40    114.99 o 
   1  16   4       99.44      102.09     18.55 o 
   2  16   4     6610.85     6659.06    121.15 o 
   3  16   4     1471.18     1424.15    129.55 o 
   4  16   4      130.70      140.36     30.32 o 
   5  16   4      436.43      448.81     87.76 o 
   6  16   4      241.61      194.68     36.65 o 
   7  16   4     3069.61     2845.95    114.36 o 
   8  16   4     1964.41     2055.75     81.41 o 
   9  16   4     2029.36     2094.65     61.59 o 
  10  16   4     1892.10     1914.70     76.14 o 
  11  16   4        0.05        0.00     23.59 o 
  -1  17   4     3274.50     3362.53    101.51 o 
   0  17   4     1178.33     1198.26     55.70 o 
   1  17   4     3296.59     3532.55    102.86 o 
   2  17   4        8.41       26.14     31.40 o 
   3  17   4      182.14      191.65     66.22 o 
   4  17   4      347.88      393.05     43.68 o 
   5  17   4     1104.47      985.78     65.83 o 
   6  17   4     4217.41     4208.76    137.51 o 
   7  17   4      249.74      171.63     55.48 o 
   8  17   4     4216.19     4013.19    116.00 o 
   9  17   4     1774.65     1643.93     79.87 o 
  10  17   4        5.34        0.00     21.27 o 
   0  18   4     1982.22     2144.51     81.33 o 
   1  18   4       56.18       46.89     19.99 o 
   2  18   4       11.19        1.12     20.88 o 
   3  18   4       34.18       46.32     25.98 o 
   4  18   4     3191.16     3107.29    109.85 o 
   5  18   4     3375.81     3383.53    120.04 o 
   6  18   4      686.95      746.83    107.46 o 
   7  18   4     4779.37     4621.45    156.13 o 
   8  18   4      207.47      142.08     40.15 o 
   9  18   4      223.89      168.66     37.99 o 
   3  19   4     3760.38     3616.84    117.16 o 
   4  19   4     1030.91      987.55    169.24 o 
   5  19   4     5700.48     5467.48    241.18 o 
   6  19   4     2693.40     2739.17    116.47 o 
  -4 -18   5       58.69       45.29     33.76 o 
  -3 -18   5     4185.95     4244.84    141.69 o 
  -2 -18   5      351.37      303.25     43.38 o 
  -7 -17   5     3721.29     3973.24    159.91 o 
  -6 -17   5     1629.37     1661.62    104.26 o 
  -5 -17   5     1226.70     1290.22     89.16 o 
  -4 -17   5     4475.50     4785.95    154.88 o 
  -3 -17   5        6.18       15.62     29.49 o 
  -2 -17   5        7.91        0.00     32.57 o 
  -1 -17   5      537.17      506.96     46.89 o 
   0 -17   5     1135.83     1155.01    150.33 o 
   1 -17   5     5397.87     5633.18    299.82 o 
  -8 -16   5     3162.29     3384.34    148.65 o 
  -7 -16   5      122.05      159.08     47.91 o 
  -6 -16   5     3685.41     3729.34    145.11 o 
  -5 -16   5     1158.45     1211.16     84.63 o 
  -4 -16   5      330.17      320.85     48.71 o 
  -3 -16   5        9.58        0.00     18.93 o 
  -2 -16   5        5.60       10.91     17.43 o 
  -1 -16   5     4497.74     4443.43     76.24 o 
   0 -16   5     2354.18     2548.35     82.97 o 
   1 -16   5     1641.95     1761.80    169.52 o 
   2 -16   5     4091.71     4131.25    245.12 o 
  -9 -15   5     2980.10     3007.45     96.74 o 
  -8 -15   5      441.74      440.53     35.19 o 
  -7 -15   5     6712.31     7141.57    211.63 o 
  -6 -15   5      216.48      219.98     46.92 o 
  -5 -15   5       24.19        2.47     29.05 o 
  -4 -15   5       31.63       16.32     46.39 o 
  -3 -15   5       44.49       62.50     29.68 o 
  -2 -15   5     9024.64     8810.34    159.01 o 
  -1 -15   5     1919.66     1829.11     51.77 o 
   0 -15   5     7335.59     6634.56    308.26 o 
   1 -15   5     1960.67     1847.85    164.23 o 
   2 -15   5      539.18      616.83     70.74 o 
   3 -15   5       24.01        0.00     35.04 o 
   4 -15   5       48.84       79.45     34.90 o 
  -9 -14   5     2608.97     2556.39    107.63 o 
  -8 -14   5     6090.79     6363.99    141.11 o 
  -7 -14   5      754.55      779.57     50.12 o 
  -6 -14   5      825.36      799.42     76.88 o 
  -5 -14   5      555.63      451.85     82.90 o 
  -4 -14   5     1383.40     1420.25     78.63 o 
  -3 -14   5     5700.45     5561.13    121.38 o 
  -2 -14   5      657.02      718.08     38.30 o 
  -1 -14   5     5601.65     5890.10    169.05 o 
   0 -14   5      585.33      557.25     99.79 o 
   1 -14   5     1561.06     1464.59     90.70 o 
   2 -14   5      522.13      673.67     62.53 o 
   3 -14   5      102.60      122.94     32.43 o 
   4 -14   5    10041.97     9996.00    218.06 o 
   5 -14   5     1001.68      919.59     74.21 o 
 -10 -13   5     6944.87     7119.62    479.08 o 
  -9 -13   5     1417.66     1481.79     73.83 o 
  -8 -13   5      469.84      592.98     48.53 o 
  -7 -13   5     2977.36     2929.89     86.03 o 
  -6 -13   5     1055.89      976.06     46.44 o 
  -5 -13   5     2898.02     2912.79    114.69 o 
  -4 -13   5      524.52      520.57     52.75 o 
  -3 -13   5     4938.18     4950.06    111.13 o 
  -2 -13   5     7510.90     7690.86    139.57 o 
  -1 -13   5      932.85      924.36     29.38 o 
   0 -13   5     1833.37     2001.40     95.72 o 
   1 -13   5      294.57      320.16     41.26 o 
   2 -13   5     5711.72     5858.21    125.75 o 
   3 -13   5     9960.23    10165.99    181.87 o 
   4 -13   5      715.96      752.72     63.33 o 
   5 -13   5     5698.94     5874.67    137.70 o 
   6 -13   5      230.48      164.73     52.91 o 
 -10 -12   5        5.20        0.00     46.25 o 
  -9 -12   5      965.36     1087.11    118.95 o 
  -8 -12   5      127.40      103.24     29.51 o 
  -7 -12   5       11.52       42.63     25.06 o 
  -6 -12   5     1262.41     1238.25     53.66 o 
  -5 -12   5       75.43       77.17     22.81 o 
  -4 -12   5     5813.91     6007.66    161.87 o 
  -3 -12   5     3209.95     3339.83     92.29 o 
  -2 -12   5     2731.61     2747.90     70.46 o 
  -1 -12   5     2460.00     2458.75     44.66 o 
   0 -12   5       58.70       45.40     27.91 o 
   1 -12   5     3006.04     3236.97     83.22 o 
   2 -12   5     2985.83     2855.82     82.09 o 
   3 -12   5     8434.17     8477.17    140.20 o 
   4 -12   5     3471.74     3498.84    103.60 o 
   5 -12   5      109.26      125.54     35.93 o 
   6 -12   5     1588.90     1620.77     56.60 o 
   7 -12   5        9.16        0.00     20.59 o 
 -11 -11   5      899.13      880.21    112.18 o 
 -10 -11   5     1093.94     1183.64     80.67 o 
  -9 -11   5        2.31        0.00     21.04 o 
  -8 -11   5      791.08      881.68     47.39 o 
  -7 -11   5     2247.96     2288.51    123.59 o 
  -6 -11   5      916.94      952.27     60.61 o 
  -5 -11   5    19997.83    20148.42    291.06 o 
  -4 -11   5     3211.43     3193.34    113.26 o 
  -3 -11   5     4669.15     4848.40     91.28 o 
  -2 -11   5      759.46      781.66     41.44 o 
  -1 -11   5      171.79      248.04     32.13 o 
   0 -11   5     6518.96     6594.60    136.78 o 
   1 -11   5        7.82        0.00     14.13 o 
   2 -11   5    10556.43    10515.77    141.57 o 
   3 -11   5     1973.83     2027.19     70.34 o 
   4 -11   5     2556.97     2681.29    124.58 o 
   5 -11   5      551.41      552.90     52.88 o 
   6 -11   5        3.20        0.00     14.80 o 
   7 -11   5     2848.17     2881.26     98.49 o 
   8 -11   5     1039.51      843.91     55.00 o 
 -11 -10   5      894.34      942.48     81.34 o 
 -10 -10   5        7.53        0.00     42.81 o 
  -9 -10   5     1018.91      809.81     69.37 o 
  -8 -10   5      646.86      711.68     44.74 o 
  -7 -10   5    12245.30    12486.36    184.79 o 
  -6 -10   5     2993.98     3081.29     72.28 o 
  -5 -10   5     8263.92     8229.88    149.26 o 
  -4 -10   5     8318.25     8359.19    123.22 o 
  -3 -10   5        4.55        0.00     11.83 o 
  -2 -10   5       14.45       10.05     11.13 o 
  -1 -10   5     5754.99     5974.03     83.51 o 
   0 -10   5     5251.87     5283.51     96.66 o 
   1 -10   5    12673.50    12936.46    155.52 o 
   2 -10   5       74.60       82.16     17.16 o 
   3 -10   5    10531.56    10680.68    144.33 o 
   4 -10   5       25.26       65.22     21.95 o 
   5 -10   5     1613.53     1500.28     82.73 o 
   6 -10   5     2318.08     2421.64     64.52 o 
   7 -10   5        0.59        0.00     20.79 o 
   8 -10   5     6398.61     6495.54    153.66 o 
 -11  -9   5        5.43       35.22     53.97 o 
 -10  -9   5     1102.37     1241.64    116.69 o 
  -9  -9   5     2244.00     2028.83    134.87 o 
  -8  -9   5     9501.27     9505.30    185.80 o 
  -7  -9   5      261.15      237.48     34.50 o 
  -6  -9   5     8859.11     8810.35    163.83 o 
  -5  -9   5    10659.69    10596.43    149.39 o 
  -4  -9   5      359.39      327.12     20.09 o 
  -3  -9   5      366.71      393.97     22.68 o 
  -2  -9   5      960.61      957.47     33.31 o 
  -1  -9   5    19876.45    20025.34    197.74 o 
   0  -9   5    13624.09    13819.99    169.15 o 
   1  -9   5     2994.27     2912.54     56.51 o 
   2  -9   5    12840.62    12856.70    156.22 o 
   3  -9   5        7.49        0.00     13.23 o 
   4  -9   5     1071.29     1025.56     49.45 o 
   5  -9   5     3780.66     3691.84     71.97 o 
   6  -9   5     2250.62     2177.90     62.49 o 
   7  -9   5     9229.81     9249.58    157.43 o 
   8  -9   5      271.85      217.83     34.88 o 
   9  -9   5     1331.64     1404.89     70.66 o 
 -11  -8   5      102.70      150.62     64.29 o 
 -10  -8   5     2307.74     2218.54    146.04 o 
  -9  -8   5     6067.53     6407.35    249.28 o 
  -8  -8   5      994.02     1068.26     61.12 o 
  -7  -8   5     9443.67     9460.57    161.91 o 
  -6  -8   5      354.08      337.59     29.71 o 
  -5  -8   5      342.79      362.77     28.19 o 
  -4  -8   5      164.04      209.04     21.14 o 
  -3  -8   5      369.01      345.32     16.79 o 
  -2  -8   5    19581.41    19466.43    213.91 o 
  -1  -8   5      333.05      328.84     16.88 o 
   0  -8   5    25699.99    26318.53    225.49 o 
   1  -8   5     5580.02     5633.13     81.42 o 
   2  -8   5       60.71       53.94     14.08 o 
   3  -8   5       14.37       51.82     14.94 o 
   4  -8   5      177.27      176.40     32.55 o 
   5  -8   5    18138.74    17949.43    233.67 o 
   6  -8   5    10581.00    10417.65    161.11 o 
   7  -8   5     1361.84     1357.67     72.37 o 
   8  -8   5     1557.46     1640.72     69.83 o 
   9  -8   5        7.87        0.00     20.78 o 
  10  -8   5      561.87      653.21     55.99 o 
 -11  -7   5     4962.79     5123.16    420.01 o 
 -10  -7   5      655.38      639.74     69.40 o 
  -9  -7   5     5426.06     5351.55    222.49 o 
  -8  -7   5     5308.46     5661.09    206.20 o 
  -7  -7   5       53.06       41.41     23.24 o 
  -6  -7   5      327.15      351.74     34.70 o 
  -5  -7   5      552.80      558.07     40.13 o 
  -4  -7   5     9181.90     9045.76    132.86 o 
  -3  -7   5    12193.32    12369.87    151.67 o 
  -2  -7   5     5194.18     5331.29     73.67 o 
  -1  -7   5    55205.01    56693.23    472.15 o 
   0  -7   5     1403.89     1494.33     26.55 o 
   1  -7   5      400.50      394.16     22.73 o 
   2  -7   5     1448.60     1477.14     41.82 o 
   3  -7   5     4841.34     5018.62     87.27 o 
   4  -7   5    13444.50    13251.50    371.39 o 
   5  -7   5      150.37      125.40     17.13 o 
   6  -7   5     7033.92     6809.14    126.13 o 
   7  -7   5      858.69      773.75     42.13 o 
   8  -7   5      461.80      368.96     61.23 o 
   9  -7   5      712.64      674.55     52.06 o 
  10  -7   5       91.12       64.22     28.05 o 
 -11  -6   5       82.97       90.92     61.71 o 
 -10  -6   5     4214.20     4717.33    157.78 o 
  -9  -6   5     1487.83     1676.40    104.73 o 
  -8  -6   5      657.59      582.60     47.73 o 
  -7  -6   5      236.04      230.44     30.84 o 
  -6  -6   5      294.50      349.79     26.94 o 
  -5  -6   5    22005.05    22642.17    249.17 o 
  -4  -6   5     6244.74     6265.85     79.45 o 
  -3  -6   5    16210.03    16283.70    183.69 o 
  -2  -6   5    24987.97    25087.92    369.00 o 
  -1  -6   5     1923.81     1938.77     21.29 o 
   0  -6   5       70.64       92.92      8.68 o 
   1  -6   5     3307.70     3411.96     76.34 o 
   2  -6   5    17177.94    17285.41    202.07 o 
   3  -6   5    15956.07    15559.29    189.83 o 
   4  -6   5     2085.89     2208.39     59.33 o 
   5  -6   5     4831.02     4692.47     88.11 o 
   6  -6   5       62.99       43.65     17.17 o 
   7  -6   5      263.84      251.49     35.36 o 
   8  -6   5      586.11      606.33     41.02 o 
   9  -6   5      494.42      448.90     48.20 o 
  10  -6   5     3390.43     3372.38    114.98 o 
  11  -6   5      622.29      580.69     56.95 o 
 -11  -5   5     3568.27     3838.45    210.90 o 
 -10  -5   5       31.06        0.00     38.01 o 
  -9  -5   5      793.51      774.51     56.50 o 
  -8  -5   5       44.81       75.82     24.48 o 
  -7  -5   5      395.56      427.34     34.12 o 
  -6  -5   5    11392.61    11487.84    158.66 o 
  -5  -5   5        1.33        4.49      9.96 o 
  -4  -5   5    37638.95    37568.09    320.49 o 
  -3  -5   5     7062.35     7095.87     96.83 o 
  -2  -5   5     5578.48     5658.93     78.33 o 
  -1  -5   5     1451.11     1603.94     32.34 o 
   0  -5   5       65.97       66.88      7.15 o 
   1  -5   5    49337.64    50455.54    491.64 o 
   2  -5   5    12289.39    12543.26    131.56 o 
   3  -5   5    16947.74    16978.26    173.20 o 
   4  -5   5     6382.12     6208.94     88.98 o 
   5  -5   5      578.11      590.66     30.09 o 
   6  -5   5      256.40      314.54     25.99 o 
   7  -5   5      159.72      151.71     22.99 o 
   8  -5   5     1869.37     1831.61     61.50 o 
   9  -5   5     8017.20     7967.36    198.82 o 
  10  -5   5       79.49       87.65     41.44 o 
  11  -5   5     2824.22     2922.10    144.00 o 
 -11  -4   5     1749.21     1745.90    111.82 o 
 -10  -4   5     1371.24     1325.20     94.18 o 
  -9  -4   5      200.04      195.37     35.35 o 
  -8  -4   5     4697.07     4596.58    118.23 o 
  -7  -4   5     3138.97     3162.29     92.44 o 
  -6  -4   5     3181.38     3137.86     56.67 o 
  -5  -4   5    22840.29    23075.30    209.60 o 
  -4  -4   5     1951.27     2305.53     46.68 o 
  -3  -4   5     1838.44     1745.23     39.34 o 
  -2  -4   5      370.62      450.63     20.11 o 
  -1  -4   5      511.92      448.74     18.50 o 
   0  -4   5     6512.20     6429.90     61.07 o 
   1  -4   5       73.01       78.83     10.07 o 
   2  -4   5    39579.94    39175.03    357.20 o 
   3  -4   5     9853.13     9811.58    118.85 o 
   4  -4   5     3200.93     3063.74     61.07 o 
   5  -4   5      212.97      217.71     20.14 o 
   6  -4   5       93.70      138.65     19.55 o 
   7  -4   5    10369.57    10540.83    163.36 o 
   8  -4   5     3694.01     3564.02     87.19 o 
   9  -4   5     4454.31     4449.92    103.91 o 
  10  -4   5     2676.75     2616.87     94.94 o 
  11  -4   5       23.04        0.00     22.71 o 
 -11  -3   5      245.77      189.94     51.39 o 
 -10  -3   5      203.53      221.65     48.91 o 
  -9  -3   5     2428.21     2381.72    110.61 o 
  -8  -3   5       13.36        0.00     18.73 o 
  -7  -3   5     8133.13     8240.81    120.94 o 
  -6  -3   5     9282.37     9305.38    105.89 o 
  -5  -3   5     4162.63     4397.63     61.02 o 
  -4  -3   5     6854.47     6653.84     71.99 o 
  -3  -3   5       22.65       25.74      6.92 o 
  -2  -3   5      285.19      241.82      9.43 o 
  -1  -3   5     2467.11     2279.21     30.55 o 
   0  -3   5     3162.01     3184.48     38.67 o 
   1  -3   5     6096.05     5918.07     61.81 o 
   2  -3   5      434.20      433.10     11.03 o 
   3  -3   5    12247.98    12496.94    143.07 o 
   4  -3   5       89.97       94.38     17.51 o 
   5  -3   5     2551.54     2589.05     43.25 o 
   6  -3   5    12407.34    12421.68    127.35 o 
   7  -3   5       24.81       40.21      8.87 o 
   8  -3   5     8212.64     8123.79    112.56 o 
   9  -3   5     1252.22     1222.91     50.01 o 
  10  -3   5      850.57      795.37     50.34 o 
  11  -3   5      108.16       95.02     31.90 o 
  12  -3   5       23.72        0.00     29.15 o 
 -11  -2   5      306.48      275.01     55.01 o 
 -10  -2   5      708.80      709.34     57.79 o 
  -9  -2   5     2668.98     2723.57     69.71 o 
  -8  -2   5     8795.62     8936.86    151.87 o 
  -7  -2   5      758.94      704.40     70.16 o 
  -6  -2   5     2019.19     1945.63     48.68 o 
  -5  -2   5     5491.15     5763.08     68.73 o 
  -4  -2   5     1119.80     1253.63     26.66 o 
  -3  -2   5    13663.55    13325.37    118.38 o 
  -2  -2   5     9241.29     9597.08     84.21 o 
  -1  -2   5    46603.64    46782.08    388.89 o 
   0  -2   5     3627.73     3583.71     42.64 o 
   1  -2   5     1186.49     1266.72     25.34 o 
   2  -2   5    11684.28    11525.67    124.28 o 
   3  -2   5     1285.27     1361.77     27.06 o 
   4  -2   5      582.88      491.59     19.53 o 
   5  -2   5     5183.53     4931.70     74.63 o 
   6  -2   5      865.82      808.70     28.82 o 
   7  -2   5     5905.32     5777.00     88.50 o 
   8  -2   5        0.32        0.00     12.20 o 
   9  -2   5      815.41      778.02     35.37 o 
  10  -2   5      409.68      387.04     38.73 o 
  11  -2   5      618.23      647.74     37.91 o 
  12  -2   5     3266.52     3370.54     79.79 o 
 -11  -1   5        2.69        1.24     32.98 o 
 -10  -1   5     1831.11     1889.59     69.07 o 
  -9  -1   5     4433.99     4413.90     95.01 o 
  -8  -1   5      484.64      467.85     32.95 o 
  -7  -1   5     1923.74     1858.88     51.04 o 
  -6  -1   5      417.27      459.80     25.56 o 
  -5  -1   5     2381.18     2354.36     51.79 o 
  -4  -1   5     1336.54     1274.54     31.23 o 
  -3  -1   5     2951.96     3046.70     53.12 o 
  -2  -1   5    34361.21    34076.71    265.88 o 
  -1  -1   5    16000.44    16394.20    172.03 o 
   0  -1   5    58738.32    58668.21    516.35 o 
   1  -1   5     5984.17     6004.84     79.93 o 
   2  -1   5     1952.92     1933.00     37.87 o 
   3  -1   5     3796.07     3594.83     49.28 o 
   4  -1   5     1284.62     1358.56     40.59 o 
   5  -1   5    43477.49    42500.00    449.42 o 
   6  -1   5     5736.61     5475.36     82.62 o 
   7  -1   5     2372.93     2313.11     53.02 o 
   8  -1   5       26.77       27.25     15.97 o 
   9  -1   5       70.01       46.40     16.46 o 
  10  -1   5     3033.15     2964.70     69.98 o 
  11  -1   5     1558.59     1619.19     55.24 o 
  12  -1   5      421.95      480.56     61.54 o 
 -11   0   5     2594.63     2814.98    110.56 o 
 -10   0   5      738.67      808.45     45.26 o 
  -9   0   5     2008.52     2046.35     61.20 o 
  -8   0   5     2073.48     2017.64     57.28 o 
  -7   0   5        5.35        0.00     12.37 o 
  -6   0   5     1729.61     1723.32     43.66 o 
  -5   0   5     3280.87     3163.00     51.74 o 
  -4   0   5    17739.58    17278.23    176.91 o 
  -3   0   5    26552.58    26876.83    273.54 o 
  -2   0   5       65.90       54.08     11.33 o 
  -1   0   5     5527.98     5453.44     82.47 o 
   0   0   5      833.32      895.67     26.14 o 
   1   0   5    57589.13    57542.42    565.25 o 
   2   0   5    70732.88    71830.37    748.10 o 
   3   0   5     5509.60     5563.25     72.77 o 
   4   0   5    36081.88    35202.00    318.43 o 
   5   0   5     2182.48     2263.61     45.17 o 
   6   0   5     3423.79     3518.89     62.03 o 
   7   0   5     6833.30     6893.33    100.97 o 
   8   0   5      299.66      302.04     26.42 o 
   9   0   5     7891.22     8069.25    122.22 o 
  10   0   5      499.73      455.04     33.72 o 
  11   0   5     5124.87     5126.81     99.63 o 
  12   0   5     2306.75     2501.25    125.26 o 
  13   0   5      189.83      192.22     34.70 o 
 -11   1   5        2.16       13.62     25.16 o 
 -10   1   5     2131.70     2171.91    112.26 o 
  -9   1   5      462.08      365.67     31.94 o 
  -8   1   5      672.98      608.35     34.01 o 
  -7   1   5       12.79        9.03     15.64 o 
  -6   1   5      635.23      628.61     29.36 o 
  -5   1   5    20791.84    20142.13    209.52 o 
  -4   1   5     2411.16     2224.80     43.80 o 
  -3   1   5     3656.90     3489.74     74.46 o 
  -2   1   5     1607.31     1504.84     33.10 o 
  -1   1   5      525.38      577.54     19.54 o 
   0   1   5     3532.53     3757.99     70.58 o 
   1   1   5     2977.84     2916.56    117.48 o 
   2   1   5      113.24      151.72     17.30 o 
   3   1   5    12767.91    13415.01    161.61 o 
   4   1   5     2891.29     3027.29     45.54 o 
   5   1   5    28507.45    27829.74    284.64 o 
   6   1   5      480.64      473.25     23.87 o 
   7   1   5     2616.52     2750.02     47.85 o 
   8   1   5     3484.54     3415.34     68.33 o 
   9   1   5     1339.09     1325.28     70.94 o 
  10   1   5     9049.72     9272.27    159.43 o 
  11   1   5      727.27      699.21     41.04 o 
  12   1   5     1385.79     1389.76     59.54 o 
  13   1   5       47.40       38.92     24.86 o 
 -10   2   5       80.85       89.89     25.07 o 
  -9   2   5      427.04      365.20     31.96 o 
  -8   2   5        4.30        0.00     14.66 o 
  -7   2   5     3892.74     3824.10     72.63 o 
  -6   2   5    19660.69    19456.55    210.66 o 
  -5   2   5        1.04        0.00      9.84 o 
  -4   2   5    21513.52    21125.78    213.62 o 
  -3   2   5      386.94      347.93     23.92 o 
  -2   2   5     1891.85     2049.71     36.87 o 
  -1   2   5    13073.29    13085.79    144.74 o 
   0   2   5     1971.17     2030.08     34.75 o 
   1   2   5    22221.24    21847.19    221.58 o 
   2   2   5     3435.95     3605.21    129.58 o 
   3   2   5     3155.26     3052.06     65.18 o 
   4   2   5     4953.99     4908.71     68.26 o 
   5   2   5       11.70        3.77      8.23 o 
   6   2   5     3523.75     3508.20     56.10 o 
   7   2   5       36.36       80.32     14.40 o 
   8   2   5     4542.82     4777.66     83.16 o 
   9   2   5     5455.06     5439.17     94.70 o 
  10   2   5      445.75      413.50     45.58 o 
  11   2   5      841.95      905.10     44.59 o 
  12   2   5       22.25        8.18     19.96 o 
  13   2   5       19.61        0.00     22.88 o 
 -10   3   5      162.73      145.92     29.27 o 
  -9   3   5        0.28        4.23     16.80 o 
  -8   3   5     8397.40     8304.02    122.06 o 
  -7   3   5     6975.58     6587.99    101.19 o 
  -6   3   5     3155.38     3144.48     61.90 o 
  -5   3   5    14358.56    13758.00    232.32 o 
  -4   3   5      116.55       93.80     12.92 o 
  -3   3   5     1828.14     1961.48     39.35 o 
  -2   3   5     7105.64     7359.44     81.11 o 
  -1   3   5    24419.38    24584.61    252.36 o 
   0   3   5    28238.50    27956.41    258.87 o 
   1   3   5     5339.66     5674.52     72.13 o 
   2   3   5    91137.86    90927.77    859.20 o 
   3   3   5    19063.91    19824.49    226.09 o 
   4   3   5      980.39      970.26     23.33 o 
   5   3   5       83.11       82.30     10.66 o 
   6   3   5      974.32      972.30     33.79 o 
   7   3   5    21328.28    20883.11    209.50 o 
   8   3   5     2386.86     2672.84     54.00 o 
   9   3   5     5982.60     6006.70    100.17 o 
  10   3   5     4636.85     4657.76     93.72 o 
  11   3   5       64.15       31.94     18.24 o 
  12   3   5     1339.99     1299.26     54.45 o 
  13   3   5      547.42      735.79     96.65 o 
 -10   4   5      542.25      472.81     34.94 o 
  -9   4   5     7064.70     7110.80    137.94 o 
  -8   4   5       12.05        1.92     14.65 o 
  -7   4   5     6868.47     6820.19    103.14 o 
  -6   4   5      418.69      398.95     24.63 o 
  -5   4   5       35.79       16.13     10.78 o 
  -4   4   5      693.81      714.30     26.54 o 
  -3   4   5      970.64     1038.59     28.63 o 
  -2   4   5    28696.93    29102.27    255.32 o 
  -1   4   5    17547.29    17147.76    208.10 o 
   0   4   5     6575.51     6561.36     81.67 o 
   1   4   5    14781.10    14550.09    191.17 o 
   2   4   5     2029.76     2140.19     36.85 o 
   3   4   5     4527.98     4599.36     69.13 o 
   4   4   5     2669.67     2519.02     43.62 o 
   5   4   5    14071.02    14301.63    123.67 o 
   6   4   5    37619.02    37936.04    293.85 o 
   7   4   5      166.31      132.08     24.16 o 
   8   4   5    19252.34    19373.90    201.66 o 
   9   4   5     4242.01     4103.31     71.73 o 
  10   4   5      156.94      144.13     24.73 o 
  11   4   5     1969.85     2037.07     69.97 o 
  12   4   5       12.72        0.00     37.38 o 
  13   4   5     4436.20     4484.75    213.33 o 
 -10   5   5     1718.81     1748.43     86.48 o 
  -9   5   5      915.74      832.33     60.98 o 
  -8   5   5     6636.91     6744.19     99.98 o 
  -7   5   5      248.37      221.71     19.45 o 
  -6   5   5      275.97      266.61     20.09 o 
  -5   5   5     1454.03     1551.96     38.79 o 
  -4   5   5     1086.58     1090.01     35.57 o 
  -3   5   5    20739.73    20135.84    182.80 o 
  -2   5   5      239.35      297.26     15.97 o 
  -1   5   5    18087.48    17415.78    170.89 o 
   0   5   5    12867.63    13101.87    143.47 o 
   1   5   5     5289.25     5552.31     64.69 o 
   2   5   5     8759.29     9065.92    126.77 o 
   3   5   5     1093.79     1098.59     28.16 o 
   4   5   5    13293.70    13094.88    160.52 o 
   5   5   5    23442.50    23983.09    246.98 o 
   6   5   5    14452.22    14363.62    119.76 o 
   7   5   5    23088.19    22704.46    204.83 o 
   8   5   5        0.18       24.28     10.64 o 
   9   5   5      395.40      413.94     25.66 o 
  10   5   5      539.96      511.34     60.55 o 
  11   5   5     2955.24     3006.03    126.79 o 
  12   5   5     9098.53     9284.64    489.38 o 
  13   5   5       66.03        0.00     51.26 o 
  -9   6   5     2203.27     2329.19    177.72 o 
  -8   6   5       91.83      102.59     30.04 o 
  -7   6   5      847.98      811.16     56.86 o 
  -6   6   5        0.60        3.16     14.61 o 
  -5   6   5     3269.79     3248.50     90.27 o 
  -4   6   5     8699.92     8233.93    122.36 o 
  -3   6   5     2526.44     2519.25     55.29 o 
  -2   6   5    42223.22    42710.23    437.52 o 
  -1   6   5     1828.44     1860.90     39.99 o 
   0   6   5     1615.47     1631.67     25.22 o 
   1   6   5       52.03       43.33      8.83 o 
   2   6   5     1422.21     1486.58     33.54 o 
   3   6   5    23394.93    23601.87    312.27 o 
   4   6   5     2984.53     3038.67     53.07 o 
   5   6   5    36709.62    37421.05    368.11 o 
   6   6   5    20133.59    20746.85    222.49 o 
   7   6   5      480.09      452.54     16.95 o 
   8   6   5        1.84        8.25      9.87 o 
   9   6   5       97.06      152.81     36.94 o 
  10   6   5     6987.13     7315.09    160.25 o 
  11   6   5     3022.98     3054.54    102.65 o 
  12   6   5     2051.62     2066.47    112.75 o 
  13   6   5     3048.14     2949.18    183.55 o 
  -9   7   5      427.40      394.19     65.06 o 
  -8   7   5      501.81      432.43     46.30 o 
  -7   7   5      287.06      276.82     42.45 o 
  -6   7   5     4125.36     4060.31     90.60 o 
  -5   7   5      734.92      753.95     38.21 o 
  -4   7   5     7429.65     7168.40    131.79 o 
  -3   7   5     9741.80     9538.82    132.60 o 
  -2   7   5      982.63     1014.56     33.16 o 
  -1   7   5     2993.98     2839.07     50.95 o 
   0   7   5      103.47      145.15     15.11 o 
   1   7   5     8932.54     9227.81    124.76 o 
   2   7   5    23119.48    23602.46    241.46 o 
   3   7   5     3280.24     3435.54     70.24 o 
   4   7   5    32771.80    32680.70    359.44 o 
   5   7   5      344.66      439.32     28.36 o 
   6   7   5     3230.50     3259.30     68.65 o 
   7   7   5     1064.07     1041.96     36.33 o 
   8   7   5     1730.76     1878.29     57.37 o 
   9   7   5     9094.97     9369.40    153.28 o 
  10   7   5      510.96      570.90     50.74 o 
  11   7   5     3213.71     3292.61    107.43 o 
  12   7   5     1398.56     1274.70     96.18 o 
  13   7   5       18.21        0.00     46.39 o 
  -8   8   5      117.90      118.01     31.19 o 
  -7   8   5     2579.67     2371.15     86.55 o 
  -6   8   5      458.89      428.54     34.30 o 
  -5   8   5    14916.42    14508.16    196.67 o 
  -4   8   5     1827.55     1677.52     50.35 o 
  -3   8   5     2460.26     2386.93     56.08 o 
  -2   8   5      530.82      517.87     40.95 o 
  -1   8   5      275.84      289.07     17.24 o 
   0   8   5     4705.09     4787.01     75.97 o 
   1   8   5     1413.61     1516.59     37.88 o 
   2   8   5    18255.62    18193.40    221.66 o 
   3   8   5    13285.32    13478.00    143.92 o 
   4   8   5      483.11      482.82     26.97 o 
   5   8   5     5811.88     5694.49    105.98 o 
   6   8   5     1098.28     1162.19     40.71 o 
   7   8   5     9963.21     9909.70    154.73 o 
   8   8   5    13699.16    13672.85    194.16 o 
   9   8   5      724.68     1029.55    200.52 o 
  10   8   5     7548.31     7730.03    167.42 o 
  11   8   5     1181.39     1210.71     70.66 o 
  12   8   5      403.35      400.43     50.25 o 
  13   8   5       10.88        0.00     48.10 o 
  -8   9   5      769.77      710.97     67.68 o 
  -7   9   5     2460.86     2425.72     89.10 o 
  -6   9   5    11235.47    10899.59    169.65 o 
  -5   9   5        3.90        7.26     15.45 o 
  -4   9   5     4789.94     4763.73     90.90 o 
  -3   9   5       85.02       67.41     15.58 o 
  -2   9   5     1645.51     1704.40     44.29 o 
  -1   9   5     7786.05     7631.74    107.38 o 
   0   9   5      446.66      450.42     19.95 o 
   1   9   5    29343.01    29858.42    348.63 o 
   2   9   5     3576.99     3642.33     65.19 o 
   3   9   5     3771.49     3560.19     48.31 o 
   4   9   5     7663.44     7771.87    125.91 o 
   5   9   5      525.36      559.46     31.37 o 
   6   9   5     2678.39     2638.24     70.07 o 
   7   9   5      744.23      812.50     49.51 o 
   8   9   5     8603.87     8550.79    169.13 o 
   9   9   5     9895.47     9819.40    183.64 o 
  10   9   5      347.84      359.82     52.05 o 
  11   9   5     2139.75     2166.43    108.34 o 
  12   9   5       11.27        4.09     27.89 o 
  13   9   5      486.06      559.00    136.59 o 
  -7  10   5     1574.97     1718.80     77.84 o 
  -6  10   5     2103.85     2006.37     77.15 o 
  -5  10   5     1588.26     1573.98     56.19 o 
  -4  10   5       67.81       70.43     17.80 o 
  -3  10   5     2382.60     2392.30     80.42 o 
  -2  10   5     3714.28     3628.71     89.54 o 
  -1  10   5     6424.63     6389.66     96.53 o 
   0  10   5    15203.06    15706.63    335.53 o 
   1  10   5        5.37       25.93     14.21 o 
   2  10   5    15377.63    15941.31    231.79 o 
   3  10   5     1160.62     1097.41     49.56 o 
   4  10   5      100.20      108.18     12.05 o 
   5  10   5     4122.39     4129.58     89.31 o 
   6  10   5      209.97      199.66     24.99 o 
   7  10   5    11799.24    11417.37    190.31 o 
   8  10   5     2195.96     2255.90     63.66 o 
   9  10   5     2423.96     2551.82     83.82 o 
  10  10   5     3588.31     3471.44    129.73 o 
  11  10   5       18.34       60.31     36.91 o 
  12  10   5     1503.68     1490.77    131.58 o 
  13  10   5      824.71      676.65    108.10 o 
  -6  11   5      547.53      498.49     83.13 o 
  -5  11   5        0.36        2.60     18.84 o 
  -4  11   5       96.73      130.40     21.04 o 
  -3  11   5       17.03        4.65     13.59 o 
  -2  11   5    15152.09    15032.33    191.61 o 
  -1  11   5     8376.32     8394.05    117.84 o 
   0  11   5     3863.84     3844.71     73.58 o 
   1  11   5     4088.18     4222.65     76.35 o 
   2  11   5     1136.90     1225.16     63.29 o 
   3  11   5     1615.82     1710.03     97.72 o 
   4  11   5     1499.01     1574.46     84.62 o 
   5  11   5     5596.09     5425.28    100.52 o 
   6  11   5    11151.20    11296.88    181.68 o 
   7  11   5       30.47        0.00     29.46 o 
   8  11   5     2478.82     2344.42     66.97 o 
   9  11   5     1399.56     1435.83     98.15 o 
  10  11   5      550.56      633.47     58.84 o 
  11  11   5     3722.70     3935.48    141.26 o 
  12  11   5        2.74        7.88     48.39 o 
  13  11   5     1729.00     1798.60    151.77 o 
  -6  12   5        7.55        0.00     25.05 o 
  -5  12   5      850.75      906.84     53.23 o 
  -4  12   5     1740.85     1695.85     80.58 o 
  -3  12   5     9014.33     8930.73    138.39 o 
  -2  12   5      237.13      240.66     22.47 o 
  -1  12   5     3485.81     3683.15     66.30 o 
   0  12   5     3177.91     3142.26     66.20 o 
   1  12   5      362.44      377.33     48.33 o 
   2  12   5      667.95      647.19     93.35 o 
   3  12   5     1031.98     1066.01     52.58 o 
   4  12   5    18585.37    18417.90    431.46 o 
   5  12   5     6934.34     6953.77    164.33 o 
   6  12   5     5195.72     5033.26    103.07 o 
   7  12   5     3375.30     3424.39    125.17 o 
   8  12   5      179.72      136.64     23.15 o 
   9  12   5     1639.98     1577.07     56.97 o 
  10  12   5     1135.44     1165.78     63.07 o 
  11  12   5     1120.24     1157.04     66.97 o 
  12  12   5     4920.90     4715.41    223.79 o 
  13  12   5        5.18       14.31     55.98 o 
  -5  13   5     2702.14     2587.16     86.99 o 
  -4  13   5     4667.07     4724.25    183.20 o 
  -3  13   5      629.11      647.08     35.63 o 
  -2  13   5    12658.35    12698.98    174.29 o 
  -1  13   5       27.11       27.32     14.33 o 
   0  13   5      223.21      232.43     26.21 o 
   1  13   5     6632.09     6784.35    168.88 o 
   2  13   5     2998.02     2990.38     77.25 o 
   3  13   5    15418.27    15921.14    295.50 o 
   4  13   5       12.98       10.33     40.74 o 
   5  13   5     7067.42     6756.45    277.20 o 
   6  13   5     3381.45     3322.73     74.11 o 
   7  13   5       86.96       60.00     20.51 o 
   8  13   5     3184.58     3101.23     86.19 o 
   9  13   5        8.35       66.25     21.23 o 
  10  13   5     3127.34     3179.93     99.42 o 
  11  13   5     2003.35     2073.06     85.63 o 
  12  13   5      679.11      730.33    155.77 o 
  -4  14   5     2264.70     2327.61     79.04 o 
  -3  14   5     2097.54     2136.94     70.53 o 
  -2  14   5      171.03      138.61     22.17 o 
  -1  14   5      190.15      188.75     21.60 o 
   0  14   5      316.27      363.65     24.25 o 
   1  14   5    12810.82    12882.96    211.78 o 
   2  14   5     7873.99     7781.31    147.24 o 
   3  14   5     5516.21     5548.03    120.73 o 
   4  14   5     8863.87     8602.04    165.13 o 
   5  14   5      699.22      700.74     46.57 o 
   6  14   5     1271.77     1201.72     59.79 o 
   7  14   5       11.97        7.54     14.43 o 
   8  14   5      277.14      338.95     49.45 o 
   9  14   5     6471.82     6360.18    121.12 o 
  10  14   5       29.02      140.91     32.09 o 
  11  14   5     6724.54     6700.10    230.74 o 
  12  14   5     1037.17      983.95     84.48 o 
  -3  15   5      201.62      195.90     31.14 o 
  -2  15   5       44.19       11.81     30.07 o 
  -1  15   5      217.42      197.97     40.28 o 
   0  15   5     8080.46     8452.63    141.13 o 
   1  15   5     2889.68     2873.12     70.52 o 
   2  15   5     5066.18     5054.88    155.67 o 
   3  15   5     6751.34     6900.98    141.83 o 
   4  15   5      392.72      492.69     40.17 o 
   5  15   5      894.77      807.41     50.55 o 
   6  15   5     2207.19     2116.11     78.44 o 
   7  15   5     3552.53     3225.50    118.54 o 
   8  15   5     6505.03     6551.74    178.81 o 
   9  15   5      405.98      438.32     36.05 o 
  10  15   5     3345.26     3389.69    101.55 o 
  11  15   5      337.16      276.34     41.84 o 
  -2  16   5      700.32      730.21     52.41 o 
  -1  16   5     4286.41     4372.50    128.57 o 
   0  16   5       29.46       40.80     18.99 o 
   1  16   5     5550.75     5772.82    138.73 o 
   2  16   5     2404.77     2551.10     77.70 o 
   3  16   5      412.18      446.31     43.67 o 
   4  16   5      788.64      720.43     48.32 o 
   5  16   5       18.35       36.23     53.69 o 
   6  16   5     6091.71     6226.12    203.74 o 
   7  16   5      760.57      644.70     62.48 o 
   8  16   5     7299.76     6810.44    194.78 o 
   9  16   5     5195.31     5017.52    100.29 o 
  10  16   5        1.75        0.00     24.65 o 
  11  16   5        8.64        0.00     28.42 o 
  -1  17   5     2070.76     2107.87     85.05 o 
   0  17   5     3859.27     4031.60    124.85 o 
   1  17   5        4.10        5.65     19.33 o 
   2  17   5      513.43      569.36     38.07 o 
   3  17   5      255.62      202.17     31.12 o 
   4  17   5     1152.94     1122.47     80.40 o 
   5  17   5     5973.37     6021.00    165.34 o 
   6  17   5      363.86      343.90     47.72 o 
   7  17   5     7110.44     6721.39    190.67 o 
   8  17   5      557.69      471.43     61.11 o 
   9  17   5     1102.02     1114.01     67.99 o 
  10  17   5        8.87        3.60     22.66 o 
   1  18   5       37.13       47.65     23.60 o 
   2  18   5       52.07       87.64     26.32 o 
   3  18   5     2773.15     2669.86     97.54 o 
   4  18   5     2492.49     2385.80     95.59 o 
   5  18   5     3673.73     3621.20    126.34 o 
   6  18   5     6281.37     6310.71    346.49 o 
   7  18   5        0.08        0.00     48.18 o 
   8  18   5     1426.53     1385.04     93.22 o 
   9  18   5      100.46       76.17     31.77 o 
   4  19   5     9181.76     9645.84    228.25 o 
   5  19   5     3534.18     3761.23    132.55 o 
   6  19   5      854.55      943.49     74.01 o 
  -6 -17   6     3025.42     2884.01    133.32 o 
  -5 -17   6     2865.95     2714.66    124.78 o 
  -4 -17   6      178.22      148.83     41.34 o 
  -3 -17   6      356.96      349.48     51.14 o 
  -2 -17   6        2.17        8.55     27.76 o 
  -1 -17   6     2063.45     2193.43     87.81 o 
   0 -17   6     3498.56     3640.68    150.26 o 
   1 -17   6      349.43      182.98     82.61 o 
  -7 -16   6     6650.83     6711.46    213.01 o 
  -6 -16   6      948.33     1167.34    111.75 o 
  -5 -16   6      680.14      617.84    153.13 o 
  -4 -16   6      204.56      205.76     85.91 o 
  -3 -16   6        0.07        0.90     20.44 o 
  -2 -16   6     3505.49     3432.82     91.65 o 
  -1 -16   6      818.69      821.97     72.49 o 
   0 -16   6     2324.24     2377.02     82.14 o 
   1 -16   6     4224.68     3906.89    242.69 o 
   2 -16   6       68.72        0.00     56.84 o 
  -8 -15   6     6644.91     6508.06    248.84 o 
  -7 -15   6      135.74      103.63     45.57 o 
  -6 -15   6     1637.73     1715.11    103.31 o 
  -5 -15   6        7.26        0.00     31.45 o 
  -4 -15   6      192.72      231.81     50.97 o 
  -3 -15   6     3560.29     3500.82     96.90 o 
  -2 -15   6        1.59        0.00     18.37 o 
  -1 -15   6    11690.41    11654.24    195.74 o 
   0 -15   6     2626.54     2730.06     63.10 o 
   1 -15   6      428.44      406.92     97.94 o 
   2 -15   6        3.71        8.59     36.09 o 
   3 -15   6        0.48        0.00     36.94 o 
   4 -15   6     2266.01     2377.74    104.53 o 
  -9 -14   6     3259.56     3445.39    109.81 o 
  -8 -14   6      673.42      632.87     48.87 o 
  -7 -14   6     2608.33     2607.77     75.60 o 
  -6 -14   6       41.65       83.02     89.56 o 
  -5 -14   6     1485.62     1435.57     88.26 o 
  -4 -14   6     3256.60     3225.77    121.49 o 
  -3 -14   6     1714.37     1801.59     67.03 o 
  -2 -14   6    16372.49    16089.84    255.32 o 
  -1 -14   6        3.88       19.42     15.61 o 
   0 -14   6      778.96      922.23     34.74 o 
   1 -14   6       77.08       40.78     33.87 o 
   2 -14   6     1514.60     1549.83    124.17 o 
   3 -14   6     6490.71     6875.47    147.72 o 
   4 -14   6       18.06       44.85     34.25 o 
   5 -14   6     4219.04     4569.80    144.58 o 
  -9 -13   6     2409.28     2411.34    121.33 o 
  -8 -13   6      638.22      600.70     50.87 o 
  -7 -13   6      184.01      218.47     31.59 o 
  -6 -13   6     2624.16     2656.66     86.94 o 
  -5 -13   6       12.69        0.00     25.65 o 
  -4 -13   6    12546.50    12172.12    218.90 o 
  -3 -13   6     4579.33     4657.19    110.67 o 
  -2 -13   6     1941.64     1927.56     93.45 o 
  -1 -13   6     3321.74     3406.10     79.19 o 
   0 -13   6      257.91      260.10     23.89 o 
   1 -13   6     1724.36     1710.90    116.76 o 
   2 -13   6     3529.20     3630.80     98.84 o 
   3 -13   6     4775.66     4766.83    116.99 o 
   4 -13   6     4756.92     4819.46    139.10 o 
   5 -13   6        0.82       14.64     29.99 o 
   6 -13   6      348.44      338.83     30.28 o 
 -10 -12   6     2663.33     2418.31    108.31 o 
  -9 -12   6       12.07        0.00     21.87 o 
  -8 -12   6        0.28       11.28     25.41 o 
  -7 -12   6     3539.59     3528.32    174.91 o 
  -6 -12   6      933.59     1013.90     51.44 o 
  -5 -12   6    23556.22    23229.03    325.13 o 
  -4 -12   6      101.38       79.81     24.55 o 
  -3 -12   6     8051.28     8140.13    157.12 o 
  -2 -12   6      808.44      816.07     36.92 o 
  -1 -12   6      491.43      467.04     27.28 o 
   0 -12   6     1237.66     1239.06     43.63 o 
   1 -12   6      307.61      359.67     40.45 o 
   2 -12   6     8298.44     8666.26    157.33 o 
   3 -12   6     4438.54     4597.69    110.85 o 
   4 -12   6      675.01      699.68     49.79 o 
   5 -12   6     1085.95     1019.24     60.36 o 
   6 -12   6        1.43        0.00     15.58 o 
   7 -12   6      248.19      251.83     31.58 o 
 -10 -11   6       47.05        6.49     32.30 o 
  -9 -11   6     1319.02     1156.20    103.38 o 
  -8 -11   6     1174.12     1017.04     63.39 o 
  -7 -11   6     5176.36     5231.98    177.56 o 
  -6 -11   6    25969.34    25682.96    370.91 o 
  -5 -11   6     1408.02     1282.45     51.89 o 
  -4 -11   6     6650.16     6509.82    145.44 o 
  -3 -11   6     1337.76     1315.11     50.09 o 
  -2 -11   6      943.72      947.92     48.27 o 
  -1 -11   6     5240.85     5160.52     90.14 o 
   0 -11   6     2886.57     2818.56     59.88 o 
   1 -11   6    15488.03    15979.44    266.06 o 
   2 -11   6     1855.56     1826.61     64.41 o 
   3 -11   6     6587.36     6947.05    121.43 o 
   4 -11   6     3235.65     3196.41     80.44 o 
   5 -11   6      453.78      453.80     43.40 o 
   6 -11   6     1408.05     1465.64     53.91 o 
   7 -11   6      374.93      301.01     52.86 o 
   8 -11   6     3688.76     4035.47    114.24 o 
 -11 -10   6      359.97      590.90    100.51 o 
 -10 -10   6       24.51        0.00     43.81 o 
  -9 -10   6      128.96        0.00     42.52 o 
  -8 -10   6    12963.02    12694.59    230.78 o 
  -7 -10   6      821.69      993.62     57.45 o 
  -6 -10   6     3662.73     3622.35     81.18 o 
  -5 -10   6      165.47      112.30     19.55 o 
  -4 -10   6       32.81       37.23     13.20 o 
  -3 -10   6      481.71      518.50     31.85 o 
  -2 -10   6      655.17      600.74     31.12 o 
  -1 -10   6     9439.93     9521.61    144.82 o 
   0 -10   6    20286.87    20069.56    246.70 o 
   1 -10   6     1178.12     1151.44     45.96 o 
   2 -10   6    10727.88    11033.65    156.49 o 
   3 -10   6       20.44       21.67     16.73 o 
   4 -10   6      255.25      291.42     35.02 o 
   5 -10   6     6231.92     6376.64    100.53 o 
   6 -10   6       37.01       21.82     17.09 o 
   7 -10   6     4946.36     4889.72    140.30 o 
   8 -10   6      651.12      602.33     49.84 o 
 -11  -9   6       12.30        1.43     53.27 o 
 -10  -9   6      509.35      539.21     89.49 o 
  -9  -9   6     5613.09     5745.29    236.10 o 
  -8  -9   6       56.99       31.04     27.44 o 
  -7  -9   6     4385.33     4717.34    118.37 o 
  -6  -9   6     1550.70     1546.35     71.47 o 
  -5  -9   6     3143.06     3004.14    107.96 o 
  -4  -9   6      865.56      888.54     29.11 o 
  -3  -9   6       27.60       10.11      9.94 o 
  -2  -9   6    14793.44    14399.55    182.99 o 
  -1  -9   6     4847.58     4925.58     76.16 o 
   0  -9   6    19276.80    19551.68    217.42 o 
   1  -9   6    13600.49    13764.79    194.79 o 
   2  -9   6      452.56      508.61     31.21 o 
   3  -9   6      184.55      175.01     22.67 o 
   4  -9   6       83.80       80.04     19.86 o 
   5  -9   6     5306.65     5376.06     92.55 o 
   6  -9   6     5204.89     5326.37    103.60 o 
   7  -9   6      102.32       51.43     21.17 o 
   8  -9   6     3445.35     3419.66    100.65 o 
   9  -9   6       68.45       77.48     29.44 o 
 -11  -8   6     1606.01     1629.94    143.75 o 
 -10  -8   6     3164.52     3647.73    191.72 o 
  -9  -8   6     2145.76     2150.10    139.88 o 
  -8  -8   6     9484.88     9095.74    342.91 o 
  -7  -8   6       68.19       48.91     21.85 o 
  -6  -8   6     2174.18     2134.73     63.55 o 
  -5  -8   6      124.09      162.15     22.44 o 
  -4  -8   6      860.82      832.43     33.00 o 
  -3  -8   6     6820.24     6759.63     96.45 o 
  -2  -8   6        6.96       17.79      9.19 o 
  -1  -8   6    28733.46    28964.31    276.62 o 
   0  -8   6     6073.99     6239.34     86.00 o 
   1  -8   6     2079.15     2146.08     34.11 o 
   2  -8   6     1004.61     1051.02     38.66 o 
   3  -8   6        1.59        8.19     12.89 o 
   4  -8   6    12092.08    11886.03    167.54 o 
   5  -8   6     2828.93     2923.78    101.76 o 
   6  -8   6     4587.27     4543.49     93.32 o 
   7  -8   6     3340.83     3196.75     81.31 o 
   8  -8   6       13.61        0.00     18.45 o 
   9  -8   6      254.02      218.27     62.31 o 
  10  -8   6      462.30      460.43     49.67 o 
 -11  -7   6      276.05      398.65    102.88 o 
 -10  -7   6     3289.78     3611.37    189.42 o 
  -9  -7   6     2159.31     2283.39    144.61 o 
  -8  -7   6      692.20      762.60     63.45 o 
  -7  -7   6      248.19      269.23     30.77 o 
  -6  -7   6       88.33       48.29     18.73 o 
  -5  -7   6     6678.29     6653.43    114.94 o 
  -4  -7   6     9917.03     9798.65    144.68 o 
  -3  -7   6     4500.21     4601.06     74.78 o 
  -2  -7   6    20298.81    20279.58    221.03 o 
  -1  -7   6       86.73      103.30      8.49 o 
   0  -7   6     2659.13     2683.73     48.06 o 
   1  -7   6      608.19      634.39     27.39 o 
   2  -7   6     3658.92     3665.27     54.35 o 
   3  -7   6    21667.71    21706.14    254.52 o 
   4  -7   6       94.70      105.92     13.27 o 
   5  -7   6    16523.86    16344.29    197.30 o 
   6  -7   6     2374.31     2357.99     63.77 o 
   7  -7   6      431.15      463.11     35.31 o 
   8  -7   6      178.23      180.19     27.20 o 
   9  -7   6       26.21       47.34     26.43 o 
  10  -7   6     2832.87     2869.06     99.98 o 
 -11  -6   6     3338.81     4035.03    224.93 o 
 -10  -6   6      136.82      158.70     43.65 o 
  -9  -6   6     1538.22     1554.36     76.26 o 
  -8  -6   6     1032.03     1025.48     60.12 o 
  -7  -6   6       63.75       61.75     19.34 o 
  -6  -6   6     6027.44     6137.64    101.30 o 
  -5  -6   6     1597.57     1667.45     47.21 o 
  -4  -6   6    24501.91    24708.89    299.11 o 
  -3  -6   6    18156.85    18655.87    210.11 o 
  -2  -6   6     7439.02     7838.78    103.03 o 
  -1  -6   6     7035.79     7676.04    113.99 o 
   0  -6   6     1969.53     2078.17     30.56 o 
   1  -6   6     8760.47     8242.67    103.82 o 
   2  -6   6     7127.12     7174.63    111.55 o 
   3  -6   6     3560.38     3450.74     77.36 o 
   4  -6   6    15227.27    14876.11    163.13 o 
   5  -6   6      103.82      116.90     20.73 o 
   6  -6   6      688.19      695.16     36.17 o 
   7  -6   6      411.20      356.87     31.54 o 
   8  -6   6       59.67       46.51     19.81 o 
   9  -6   6     6563.70     6745.68    169.36 o 
  10  -6   6      106.35       69.48     28.72 o 
  11  -6   6     2329.21     2494.93    123.94 o 
 -11  -5   6      444.47      620.81    105.81 o 
 -10  -5   6     3172.63     2999.25    134.79 o 
  -9  -5   6       61.87       30.80     26.34 o 
  -8  -5   6      178.91      155.42     30.95 o 
  -7  -5   6     3103.83     3119.03     92.26 o 
  -6  -5   6      947.56      936.13     39.08 o 
  -5  -5   6    24220.94    25424.52    314.98 o 
  -4  -5   6     2314.27     2296.19     43.38 o 
  -3  -5   6     8805.33     8967.85    118.16 o 
  -2  -5   6     6791.30     6802.82     92.93 o 
  -1  -5   6       17.20       30.30     12.25 o 
   0  -5   6     9716.08     9194.87     91.01 o 
   1  -5   6      913.20      919.18     41.48 o 
   2  -5   6    37492.04    37341.70    346.22 o 
   3  -5   6    20755.35    21238.08    213.09 o 
   4  -5   6      308.15      306.55     18.49 o 
   5  -5   6      654.92      653.34     31.93 o 
   6  -5   6       67.40       81.81     22.07 o 
   7  -5   6     3007.06     2882.87     89.63 o 
   8  -5   6     2875.77     2896.03     78.17 o 
   9  -5   6     2401.55     2436.52     76.85 o 
  10  -5   6     3783.69     3818.78    113.53 o 
  11  -5   6       31.72       26.73     29.89 o 
 -11  -4   6     1255.56     1516.17    107.61 o 
 -10  -4   6        1.22       38.76     39.02 o 
  -9  -4   6     1508.56     1471.72     94.37 o 
  -8  -4   6      711.95      698.69     53.14 o 
  -7  -4   6     3093.95     3220.63     93.74 o 
  -6  -4   6     8294.48     8190.41    120.47 o 
  -5  -4   6     3792.10     3998.36     65.51 o 
  -4  -4   6     6353.80     6255.30     82.90 o 
  -3  -4   6     2108.54     2415.85     35.44 o 
  -2  -4   6      336.03      351.19     19.63 o 
  -1  -4   6     6977.17     6841.14     83.74 o 
   0  -4   6     4807.63     4991.58     55.96 o 
   1  -4   6    32095.21    32329.02    266.24 o 
   2  -4   6     1286.17     1274.83     36.20 o 
   3  -4   6     7908.48     7923.08    104.79 o 
   4  -4   6     1017.44     1013.48     31.53 o 
   5  -4   6      857.05      897.64     36.38 o 
   6  -4   6    11059.58    11135.57    164.61 o 
   7  -4   6     1268.61     1337.63     64.72 o 
   8  -4   6     8100.25     7757.59    172.10 o 
   9  -4   6     2043.96     1982.81     68.12 o 
  10  -4   6      145.15      133.45     28.25 o 
  11  -4   6       24.11       30.02     27.22 o 
 -11  -3   6       12.08        0.00     37.03 o 
 -10  -3   6     1102.54     1049.98     87.94 o 
  -9  -3   6      374.23      398.79     59.88 o 
  -8  -3   6    11132.40    11094.84    208.76 o 
  -7  -3   6     1932.28     1994.90     66.04 o 
  -6  -3   6     2916.57     2901.30     61.09 o 
  -5  -3   6      750.81      638.47     22.51 o 
  -4  -3   6      221.04      292.91     15.36 o 
  -3  -3   6     8379.69     8172.08     78.56 o 
  -2  -3   6       30.13       24.56      7.06 o 
  -1  -3   6    30318.96    30156.79    259.57 o 
   0  -3   6    25684.75    25587.53    221.81 o 
   1  -3   6     3483.97     3657.45     53.76 o 
   2  -3   6     3857.50     3687.04     49.98 o 
   3  -3   6      342.42      386.34     18.53 o 
   4  -3   6     2157.98     2154.70     31.84 o 
   5  -3   6     7545.20     7485.79     82.86 o 
   6  -3   6      684.28      616.75     19.06 o 
   7  -3   6    10991.34    10965.97    137.08 o 
   8  -3   6      289.31      228.77     18.74 o 
   9  -3   6     2403.95     2286.59     72.12 o 
  10  -3   6      427.85      389.31     44.97 o 
  11  -3   6        8.49        1.18     25.01 o 
  12  -3   6     3486.11     3395.20    115.35 o 
 -11  -2   6      158.94      141.26     48.37 o 
 -10  -2   6      416.63      407.53    135.81 o 
  -9  -2   6     6198.84     6590.76    455.88 o 
  -8  -2   6        2.66        0.88     17.60 o 
  -7  -2   6     3923.73     3956.12     83.17 o 
  -6  -2   6      618.95      726.96     30.35 o 
  -5  -2   6      167.56      133.03     13.50 o 
  -4  -2   6     3153.70     2993.34     44.11 o 
  -3  -2   6      986.23     1057.18     32.30 o 
  -2  -2   6    39792.05    39537.48    311.19 o 
  -1  -2   6    11185.27    10943.11    107.46 o 
   0  -2   6    12288.67    12035.86    130.11 o 
   1  -2   6     5510.56     5439.51     91.07 o 
   2  -2   6     1073.64     1096.72     26.41 o 
   3  -2   6     8199.40     8394.88     93.40 o 
   4  -2   6    11641.22    11751.57    124.81 o 
   5  -2   6    22653.73    22712.65    240.05 o 
   6  -2   6     9423.61     9518.80    121.98 o 
   7  -2   6       40.75       46.72     13.29 o 
   8  -2   6     1084.44      997.67     36.86 o 
   9  -2   6       61.36       29.45     15.17 o 
  10  -2   6      972.67     1011.68     52.92 o 
  11  -2   6     3817.88     3891.88    156.56 o 
  12  -2   6      198.65      129.48     38.27 o 
 -11  -1   6     1325.92     1320.86     99.59 o 
 -10  -1   6     1755.32     1986.03    105.66 o 
  -9  -1   6     1522.50     1487.55     72.03 o 
  -8  -1   6     2480.04     2609.19     74.80 o 
  -7  -1   6      443.34      390.00     32.36 o 
  -6  -1   6       92.84       57.69     14.91 o 
  -5  -1   6     1775.73     1692.09     58.07 o 
  -4  -1   6      672.54      614.05     24.50 o 
  -3  -1   6    31344.13    31146.33    265.51 o 
  -2  -1   6      199.38      191.46     11.47 o 
  -1  -1   6    18861.04    18783.85    179.76 o 
   0  -1   6     1468.04     1443.47     30.29 o 
   1  -1   6     7162.41     7648.45     92.17 o 
   2  -1   6    18922.63    18722.65    215.35 o 
   3  -1   6        8.38       14.01      8.01 o 
   4  -1   6    65687.81    64772.74    566.00 o 
   5  -1   6    24154.49    24424.80    235.63 o 
   6  -1   6     6058.49     5804.78     86.05 o 
   7  -1   6     2136.62     2117.25     49.78 o 
   8  -1   6      162.24      130.86     18.06 o 
   9  -1   6     3564.15     3503.38     72.74 o 
  10  -1   6      866.22      814.09     51.09 o 
  11  -1   6     2657.10     2695.45     70.74 o 
  12  -1   6     2412.92     2240.67     76.23 o 
 -11   0   6       70.20      125.96     46.41 o 
 -10   0   6     2714.51     2954.24    177.79 o 
  -9   0   6     2636.25     2604.21     70.69 o 
  -8   0   6       85.73       48.43     18.00 o 
  -7   0   6      225.50      227.40     22.73 o 
  -6   0   6      109.62       94.25     18.16 o 
  -5   0   6     5147.06     5004.46     76.28 o 
  -4   0   6     7418.12     7532.93    104.19 o 
  -3   0   6     7891.37     8067.81    104.84 o 
  -2   0   6    17458.56    17336.03    159.63 o 
  -1   0   6     9018.45     9322.68    100.69 o 
   0   0   6      674.89      638.89     35.33 o 
   1   0   6    14879.71    15502.49    166.20 o 
   2   0   6    40874.14    41831.80    450.10 o 
   3   0   6    68601.27    68287.59    719.39 o 
   4   0   6      722.05      791.72     23.69 o 
   5   0   6     8945.61     8552.32    100.54 o 
   6   0   6     1565.58     1548.88     39.82 o 
   7   0   6      198.59      186.68     19.08 o 
   8   0   6     1600.57     1572.08     46.05 o 
   9   0   6      489.12      462.10     31.51 o 
  10   0   6     8971.74     8881.54    135.37 o 
  11   0   6     1440.52     1393.56     66.23 o 
  12   0   6     1202.23     1247.63     56.06 o 
  13   0   6     1820.19     1733.22    113.29 o 
 -10   1   6       87.02       46.42     22.01 o 
  -9   1   6      364.62      361.40     32.91 o 
  -8   1   6       17.81       30.51     16.80 o 
  -7   1   6      500.02      481.13     30.17 o 
  -6   1   6    11113.01    10864.95    136.76 o 
  -5   1   6     2864.03     2774.27     58.22 o 
  -4   1   6    17112.30    16814.55    176.53 o 
  -3   1   6     5141.71     4813.10     67.41 o 
  -2   1   6      134.71      137.40     21.37 o 
  -1   1   6      419.73      499.36     20.10 o 
   0   1   6     1440.83     1468.35     31.34 o 
   1   1   6    26953.13    26019.56    265.53 o 
   2   1   6     5875.92     5356.66     79.31 o 
   3   1   6      613.07      760.24     25.73 o 
   4   1   6    13342.30    12975.39    134.21 o 
   5   1   6      270.97      270.73     17.92 o 
   6   1   6     2780.03     2944.91     56.41 o 
   7   1   6     6414.68     6269.80     95.16 o 
   8   1   6     1021.99     1011.64     45.01 o 
   9   1   6    21433.60    21619.90    251.89 o 
  10   1   6       88.64       66.03     21.20 o 
  11   1   6     3546.10     3633.33     82.54 o 
  12   1   6      204.95      143.34     28.11 o 
  13   1   6       25.72       43.09     23.12 o 
 -10   2   6       22.35        0.34     22.50 o 
  -9   2   6       71.16       31.28     18.71 o 
  -8   2   6      915.08      953.72     41.79 o 
  -7   2   6    10569.50    10203.43    136.87 o 
  -6   2   6      128.97      158.89     18.99 o 
  -5   2   6    12579.52    12522.60    147.47 o 
  -4   2   6     1470.31     1439.22     42.55 o 
  -3   2   6      112.07      104.55     25.84 o 
  -2   2   6     2522.88     2628.93     54.36 o 
  -1   2   6     1140.70     1131.72     46.72 o 
   0   2   6    29307.21    28357.00    286.99 o 
   1   2   6      418.40      388.96     16.79 o 
   2   2   6     3919.82     3671.19     62.05 o 
   3   2   6     1448.96     1324.18     31.43 o 
   4   2   6     1034.55     1055.64     37.01 o 
   5   2   6     8416.27     8525.00    154.85 o 
   6   2   6     4899.33     4955.08     82.48 o 
   7   2   6    13960.03    13588.10    149.92 o 
   8   2   6     7686.43     7391.90    110.54 o 
   9   2   6     3722.82     3646.62     75.25 o 
  10   2   6     7816.11     7476.66    121.00 o 
  11   2   6      153.19       79.27     27.82 o 
  12   2   6       53.76       33.79     21.32 o 
  13   2   6     1012.57      978.51     55.29 o 
 -10   3   6      158.54      113.28     27.61 o 
  -9   3   6     3994.16     3934.05     91.47 o 
  -8   3   6      685.49      721.14     52.57 o 
  -7   3   6     8742.08     8505.66    121.47 o 
  -6   3   6     3100.86     3097.43     62.70 o 
  -5   3   6      521.69      520.71     26.98 o 
  -4   3   6       94.78       69.91     12.63 o 
  -3   3   6      476.66      528.17     22.74 o 
  -2   3   6    19516.92    19361.82    276.00 o 
  -1   3   6    14135.83    13956.94    157.68 o 
   0   3   6      502.48      620.84     19.63 o 
   1   3   6    61497.09    62016.05    596.09 o 
   2   3   6     9926.92    10139.84    130.74 o 
   3   3   6    10195.21    10788.88    122.22 o 
   4   3   6      284.52      318.14     15.49 o 
   5   3   6      138.24      134.24     11.89 o 
   6   3   6    41301.69    41271.80    301.21 o 
   7   3   6     3109.61     3044.68     55.59 o 
   8   3   6    17044.48    17127.50    184.32 o 
   9   3   6     7891.61     7883.05    138.28 o 
  10   3   6     1689.95     1637.53     52.04 o 
  11   3   6      296.60      319.95     30.87 o 
  12   3   6      322.88      291.75     32.64 o 
  13   3   6     2074.66     2324.78    149.76 o 
 -10   4   6     1700.08     1865.54     64.74 o 
  -9   4   6      150.53      115.09     24.64 o 
  -8   4   6     5259.42     5128.96    118.29 o 
  -7   4   6     1633.29     1646.73     63.22 o 
  -6   4   6      332.25      310.54     30.55 o 
  -5   4   6      775.60      796.18     31.69 o 
  -4   4   6       45.47       32.13     11.17 o 
  -3   4   6    11533.86    11358.17    129.86 o 
  -2   4   6     7935.13     8257.06     99.26 o 
  -1   4   6     5803.66     5398.27     75.78 o 
   0   4   6    15040.60    14953.27    192.07 o 
   1   4   6      247.26      219.15     16.46 o 
   2   4   6    37957.62    40073.33    394.70 o 
   3   4   6     1544.04     1648.29     37.62 o 
   4   4   6       73.88       62.24     10.16 o 
   5   4   6    32506.94    32564.40    323.05 o 
   6   4   6     4863.58     4930.62     55.40 o 
   7   4   6    39039.15    39214.26    310.80 o 
   8   4   6     1644.09     1808.14     44.08 o 
   9   4   6      296.18      307.61     24.21 o 
  10   4   6       11.32        0.00     15.66 o 
  11   4   6     1648.11     1740.92     57.74 o 
  12   4   6     5997.65     6455.97    198.72 o 
  13   4   6      256.38      234.81     71.01 o 
  -9   5   6     4535.60     4671.49    220.45 o 
  -8   5   6       79.58       46.21     18.16 o 
  -7   5   6     1178.37     1233.19     41.15 o 
  -6   5   6     1124.86     1149.79     38.67 o 
  -5   5   6      885.86      809.65     31.19 o 
  -4   5   6     6705.09     6534.69     90.36 o 
  -3   5   6      471.14      562.22     26.55 o 
  -2   5   6    20971.26    19785.46    185.55 o 
  -1   5   6     2713.44     2616.40     56.60 o 
   0   5   6     6741.13     6956.81     89.54 o 
   1   5   6     2749.23     3116.19     57.95 o 
   2   5   6      182.82      216.69     19.31 o 
   3   5   6     8505.02     8014.50    115.86 o 
   4   5   6     1159.94     1051.75     28.60 o 
   5   5   6    11269.58    10996.51    130.50 o 
   6   5   6    37686.76    37983.35    317.23 o 
   7   5   6      176.26      153.21     12.61 o 
   8   5   6     1887.00     1798.92     50.59 o 
   9   5   6      822.45      819.80     40.32 o 
  10   5   6      639.24      681.09     42.93 o 
  11   5   6     7304.70     7409.63    383.00 o 
  12   5   6      423.08      474.79    192.29 o 
  13   5   6     4188.59     4104.47    209.04 o 
  -9   6   6      697.36      755.80     88.29 o 
  -8   6   6     2053.65     1845.40     80.21 o 
  -7   6   6       45.77       23.08     26.67 o 
  -6   6   6     1470.82     1443.65     52.61 o 
  -5   6   6     3143.90     3001.05     78.29 o 
  -4   6   6     3904.33     3752.33     59.53 o 
  -3   6   6    14518.88    14186.13    136.99 o 
  -2   6   6      180.11      178.31     10.96 o 
  -1   6   6    10696.64    10954.39    114.31 o 
   0   6   6        6.47       14.42      6.19 o 
   1   6   6       10.40       11.47      8.83 o 
   2   6   6    14803.10    14780.78    173.69 o 
   3   6   6      207.63      247.52     16.05 o 
   4   6   6    32966.47    33394.82    370.35 o 
   5   6   6     6944.89     7005.31    135.51 o 
   6   6   6     7933.12     8223.64    143.85 o 
   7   6   6      375.53      399.24     16.62 o 
   8   6   6       69.50      121.49     17.51 o 
   9   6   6     5861.59     5596.42    135.83 o 
  10   6   6     2274.23     2395.82     87.77 o 
  11   6   6     2708.15     2875.19    269.25 o 
  12   6   6     4768.64     4496.33    165.81 o 
  13   6   6        1.33        0.00     51.98 o 
  -8   7   6       56.45       57.14     26.83 o 
  -7   7   6     1768.33     1539.46     67.23 o 
  -6   7   6       74.97       73.93     22.19 o 
  -5   7   6     9531.27     9293.73    144.02 o 
  -4   7   6     6557.00     6665.31    110.56 o 
  -3   7   6     2692.51     2651.92     60.24 o 
  -2   7   6     7818.01     8038.67    115.11 o 
  -1   7   6      713.30      793.15     27.94 o 
   0   7   6     1371.61     1205.29     60.08 o 
   1   7   6     4558.65     4313.55     54.50 o 
   2   7   6    15113.90    14888.58    168.19 o 
   3   7   6    47133.33    47930.24    469.46 o 
   4   7   6       40.57       46.72      9.57 o 
   5   7   6     4536.96     4426.63     66.62 o 
   6   7   6      876.79      962.40     35.16 o 
   7   7   6     2061.04     1948.36     46.33 o 
   8   7   6     8512.11     8570.57    139.31 o 
   9   7   6       51.51      135.10     32.44 o 
  10   7   6    12289.60    12172.12    225.70 o 
  11   7   6     1640.08     1544.54     77.63 o 
  12   7   6     1484.25     1394.64    140.60 o 
  13   7   6      445.13      391.88     86.20 o 
  -8   8   6      555.95      518.36     51.98 o 
  -7   8   6      624.10      529.45     49.67 o 
  -6   8   6     9933.08     9440.69    154.21 o 
  -5   8   6      977.91      974.22     45.39 o 
  -4   8   6     6173.08     5904.23    103.90 o 
  -3   8   6     1307.32     1260.88     42.48 o 
  -2   8   6       35.26       41.51     12.66 o 
  -1   8   6     4903.24     5019.89     89.56 o 
   0   8   6      153.73      162.21     40.55 o 
   1   8   6    24806.33    25826.20    308.33 o 
   2   8   6    14367.11    14699.92    144.75 o 
   3   8   6     4617.18     4954.89     77.27 o 
   4   8   6    14912.17    15057.28    184.11 o 
   5   8   6      361.55      378.18     28.23 o 
   6   8   6       78.71       81.12     17.76 o 
   7   8   6     6204.40     6231.43    109.48 o 
   8   8   6     5957.74     6041.43     99.21 o 
   9   8   6    25163.57    24846.35    317.10 o 
  10   8   6      137.60       69.19     27.50 o 
  11   8   6     1628.73     1663.31    135.20 o 
  12   8   6        0.83        0.00     26.99 o 
  13   8   6      391.07      413.35     88.62 o 
  -7   9   6     4696.88     4727.85    142.69 o 
  -6   9   6      446.19      545.49     78.16 o 
  -5   9   6     3065.77     3109.00    102.19 o 
  -4   9   6       46.34       44.00     16.04 o 
  -3   9   6      598.37      585.15     32.08 o 
  -2   9   6     2247.07     2259.75     54.39 o 
  -1   9   6     1628.17     1615.38     46.91 o 
   0   9   6    14324.01    14182.44    257.47 o 
   1   9   6      952.06     1060.77     40.71 o 
   2   9   6    18562.32    19289.45    272.99 o 
   3   9   6     6941.88     7173.95     87.39 o 
   4   9   6     1071.54     1141.23     40.20 o 
   5   9   6     1271.48     1138.03     43.25 o 
   6   9   6     1641.16     1629.98     54.88 o 
   7   9   6    17778.28    17744.70    323.08 o 
   8   9   6     7054.52     7031.76    131.58 o 
   9   9   6     2582.00     2484.09     82.04 o 
  10   9   6     4207.88     3938.72    139.40 o 
  11   9   6       45.27       49.34     36.41 o 
  12   9   6      561.21      563.22     57.64 o 
  13   9   6     1129.14     1066.86     91.36 o 
  -7  10   6     1806.47     1748.43     80.78 o 
  -6  10   6     1643.84     1633.37     92.07 o 
  -5  10   6       22.43       19.32     17.59 o 
  -4  10   6       34.74       18.33     15.08 o 
  -3  10   6      580.73      539.50     36.34 o 
  -2  10   6     6395.46     6392.67    143.48 o 
  -1  10   6     7373.21     7393.46    110.63 o 
   0  10   6      172.16      162.19     18.33 o 
   1  10   6     5417.71     5724.39    110.31 o 
   2  10   6     2340.54     2417.85     63.27 o 
   3  10   6      210.49      252.77     78.89 o 
   4  10   6     3320.57     3436.72     72.65 o 
   5  10   6      738.79      730.12     36.32 o 
   6  10   6    24041.20    24102.77    334.88 o 
   7  10   6      930.79      864.45     45.74 o 
   8  10   6     5190.48     5182.53    100.96 o 
   9  10   6     3289.90     3200.82    106.57 o 
  10  10   6        0.02        0.00     22.74 o 
  11  10   6     1294.96     1214.35     86.44 o 
  12  10   6      234.60      255.97     54.59 o 
  13  10   6     3479.64     3476.21    200.45 o 
  -6  11   6       39.17       41.76     24.63 o 
  -5  11   6       35.13        5.66     21.49 o 
  -4  11   6      140.98      115.38     22.47 o 
  -3  11   6     2779.07     2916.73    105.57 o 
  -2  11   6     1389.68     1340.21     45.52 o 
  -1  11   6     1984.91     1935.68     49.94 o 
   0  11   6     3547.78     3515.98     82.56 o 
   1  11   6      268.01      313.06     25.83 o 
   2  11   6     1618.43     1836.21    153.78 o 
   3  11   6      250.31      331.77     32.95 o 
   4  11   6     2338.06     2332.18     80.69 o 
   5  11   6    14942.16    14851.65    244.36 o 
   6  11   6      540.69      534.27     51.92 o 
   7  11   6     5396.05     5390.08    115.20 o 
   8  11   6       23.85        4.56     19.43 o 
   9  11   6      653.03      650.02     40.97 o 
  10  11   6     3509.45     3511.14    104.52 o 
  11  11   6      259.87      271.26     51.25 o 
  12  11   6     6978.42     7336.28    289.50 o 
  13  11   6      163.62      237.82     73.45 o 
  -5  12   6     1109.56     1271.64     70.85 o 
  -4  12   6     1007.47     1013.46     74.56 o 
  -3  12   6       42.00       51.63     18.11 o 
  -2  12   6     5614.40     5711.02    119.25 o 
  -1  12   6     2815.41     2865.86     82.18 o 
   0  12   6     1677.75     1654.70     53.87 o 
   1  12   6     1829.77     1872.68    154.77 o 
   2  12   6        3.54        4.17     24.49 o 
   3  12   6    17952.11    18389.55    333.15 o 
   4  12   6     4619.13     4656.06    201.88 o 
   5  12   6     8471.67     8167.56    181.12 o 
   6  12   6     9064.54     8973.16    153.46 o 
   7  12   6       29.04       25.02     19.17 o 
   8  12   6      534.84      451.89     39.29 o 
   9  12   6     1291.93     1410.14     96.88 o 
  10  12   6     3044.64     2996.52     95.99 o 
  11  12   6     5333.62     5436.60    229.37 o 
  12  12   6      484.46      361.92     85.69 o 
  13  12   6     1660.79     1724.29    149.90 o 
  -5  13   6     2672.22     2718.89     92.19 o 
  -4  13   6     1760.17     1823.66     72.33 o 
  -3  13   6     4301.62     4414.66    108.46 o 
  -2  13   6      344.10      366.20     54.30 o 
  -1  13   6      271.15      279.67     25.86 o 
   0  13   6       48.39       51.40     15.13 o 
   1  13   6     1341.46     1459.59     60.99 o 
   2  13   6    19301.87    19861.93    354.79 o 
   3  13   6        0.31       32.49     28.06 o 
   4  13   6    14768.44    14799.24    287.48 o 
   5  13   6     2882.93     2718.69     97.34 o 
   6  13   6     1806.30     1759.89     71.22 o 
   7  13   6      111.55       70.71     29.22 o 
   8  13   6      178.01      208.80     29.36 o 
   9  13   6     4192.81     4392.78     97.16 o 
  10  13   6     1819.34     2024.11     92.74 o 
  11  13   6     1727.88     1767.30     79.49 o 
  12  13   6     3834.27     3945.51    150.38 o 
  -4  14   6     1879.41     1901.52     75.35 o 
  -3  14   6      468.63      473.70     38.96 o 
  -2  14   6      618.48      652.83     44.27 o 
  -1  14   6       79.54       67.51     17.72 o 
   0  14   6     5413.73     5718.52    171.81 o 
   1  14   6     2431.00     2465.95     93.68 o 
   2  14   6     1204.14     1227.52     52.76 o 
   3  14   6     5767.42     5696.50    163.08 o 
   4  14   6      514.95      489.28     44.57 o 
   5  14   6      109.36      153.33     31.12 o 
   6  14   6      159.47      148.41     34.06 o 
   7  14   6     1882.30     1934.40     79.29 o 
   8  14   6    14102.83    13782.85    225.93 o 
   9  14   6        5.16       54.87     24.52 o 
  10  14   6     3684.34     3817.00    109.02 o 
  11  14   6      678.92      659.27     57.13 o 
  12  14   6      377.39      302.48     55.48 o 
  -3  15   6      103.46       65.00     42.73 o 
  -2  15   6       69.11       94.52     25.40 o 
  -1  15   6     2485.40     2632.94     83.13 o 
   0  15   6      332.47      355.11     29.66 o 
   1  15   6     5071.46     5377.68    106.86 o 
   2  15   6     2105.64     2033.44     68.69 o 
   3  15   6     1001.34     1008.22     51.84 o 
   4  15   6        6.95       13.78     19.78 o 
   5  15   6        6.92        0.00     17.56 o 
   6  15   6     3441.25     3270.96    115.75 o 
   7  15   6     4213.83     3834.38    122.99 o 
   8  15   6     2251.12     2358.58     94.25 o 
   9  15   6     3355.32     3349.51     83.33 o 
  10  15   6       36.78       12.84     24.20 o 
  11  15   6      320.45      252.54     40.53 o 
  -2  16   6     1586.27     1776.72    102.09 o 
  -1  16   6      864.01      917.77     59.41 o 
   0  16   6     6023.95     6244.55    174.82 o 
   1  16   6      490.43      549.23     76.17 o 
   2  16   6     2206.83     2076.03     72.65 o 
   3  16   6      738.26      682.46     45.83 o 
   4  16   6      469.54      430.48     54.31 o 
   5  16   6     7397.58     7346.68    165.28 o 
   6  16   6      213.30      286.06     43.66 o 
   7  16   6     5495.94     5628.75    307.40 o 
   8  16   6     5593.11     5602.45    175.32 o 
   9  16   6      236.11      242.96     40.76 o 
  10  16   6      112.73      130.09     27.66 o 
  11  16   6        0.55       15.22     27.84 o 
   0  17   6      137.88      156.21     33.07 o 
   1  17   6      778.96      815.36     50.97 o 
   2  17   6       74.77       51.65     21.98 o 
   3  17   6     1067.57     1050.46     56.92 o 
   4  17   6     4093.77     4006.42    122.26 o 
   5  17   6     1575.55     1513.92    145.32 o 
   6  17   6     9179.66     8975.71    221.24 o 
   7  17   6      373.32      413.69     55.23 o 
   8  17   6     3073.47     2934.15    124.26 o 
   9  17   6      370.11      368.12     58.28 o 
  10  17   6      100.72      108.91     25.02 o 
   1  18   6        2.00        0.00     21.62 o 
   2  18   6     1478.48     1377.54     69.50 o 
   3  18   6     1304.93     1258.58    131.94 o 
   4  18   6     5167.56     5107.97    149.38 o 
   5  18   6     6188.77     6298.14    214.55 o 
   6  18   6      700.58      589.26     93.35 o 
   7  18   6     1268.96     1077.61     83.90 o 
   8  18   6        1.31        0.00     28.64 o 
   4  19   6     2583.94     2914.95    112.74 o 
   5  19   6     2837.85     2845.65    115.34 o 
   6  19   6      990.66     1096.25     79.21 o 
  -5 -17   7      936.06      861.29    143.46 o 
  -4 -17   7      886.93      844.21     92.07 o 
  -3 -17   7        3.02        0.00     28.87 o 
  -2 -17   7     1636.18     1618.82     87.38 o 
  -1 -17   7     1503.27     1500.46    106.74 o 
   0 -17   7      850.78      838.83     55.91 o 
  -6 -16   7     2254.27     2155.04    118.53 o 
  -5 -16   7      368.40      305.94     60.35 o 
  -4 -16   7        1.47       21.06     33.29 o 
  -3 -16   7     1772.82     1808.58    292.08 o 
  -2 -16   7      103.27      165.25     95.14 o 
  -1 -16   7     4691.80     4523.35    126.60 o 
   0 -16   7     4372.67     4531.26     99.75 o 
   1 -16   7      492.59      626.54    120.84 o 
   2 -16   7     1379.70     1189.38    151.34 o 
  -8 -15   7      187.73      182.83     30.08 o 
  -7 -15   7     4476.23     4744.27    176.04 o 
  -6 -15   7      116.04      108.95     60.35 o 
  -5 -15   7      181.50      123.50     41.46 o 
  -4 -15   7     2587.90     2779.96    118.03 o 
  -3 -15   7      470.48      455.09     46.39 o 
  -2 -15   7    15366.09    15378.61    255.62 o 
  -1 -15   7     1682.14     1735.01     61.42 o 
   0 -15   7     1646.55     1707.00     55.87 o 
   1 -15   7      168.51      121.76     33.43 o 
   2 -15   7       50.22      100.51     47.13 o 
   3 -15   7     2023.18     2010.09    120.59 o 
   4 -15   7      102.00      100.16     38.88 o 
  -8 -14   7     2336.18     2461.76    122.37 o 
  -7 -14   7      137.45      171.62     27.33 o 
  -6 -14   7      947.06      987.47     83.28 o 
  -5 -14   7      144.09      206.12     63.50 o 
  -4 -14   7     4953.31     4832.86    138.05 o 
  -3 -14   7     9919.64     9700.88    186.98 o 
  -2 -14   7     1118.88     1170.14     53.96 o 
  -1 -14   7     5876.50     5709.06    118.75 o 
   0 -14   7      367.28      363.12     40.64 o 
   1 -14   7        5.06        9.50     16.43 o 
   2 -14   7     1243.95     1277.27    141.89 o 
   3 -14   7      239.98      218.51     37.61 o 
   4 -14   7     8095.52     8523.91    200.57 o 
   5 -14   7      656.93      584.16     65.25 o 
  -9 -13   7      662.97      683.39    106.30 o 
  -8 -13   7       60.12       53.37     40.73 o 
  -7 -13   7       74.19       66.99     29.06 o 
  -6 -13   7        2.10       15.01     18.38 o 
  -5 -13   7    10693.37    10392.99    439.92 o 
  -4 -13   7     7713.10     7429.29    159.84 o 
  -3 -13   7     3492.28     3377.32     95.28 o 
  -2 -13   7     5240.88     4995.43    113.64 o 
  -1 -13   7       36.97        0.00     14.75 o 
   0 -13   7     1152.41     1117.82     66.57 o 
   1 -13   7     1580.62     1506.50     53.69 o 
   2 -13   7     4574.61     4674.63    129.36 o 
   3 -13   7     9774.21    10058.69    184.77 o 
   4 -13   7      130.49       92.29     33.69 o 
   5 -13   7     1520.95     1421.62     84.96 o 
   6 -13   7        9.83        6.38     19.44 o 
  -9 -12   7        2.57        0.00     21.00 o 
  -8 -12   7      437.18      457.49     39.04 o 
  -7 -12   7      826.93      816.04     54.42 o 
  -6 -12   7    11107.08    10745.06    192.17 o 
  -5 -12   7       69.04       81.44     19.56 o 
  -4 -12   7     8729.52     8259.77    169.01 o 
  -3 -12   7     3767.19     3654.82     97.42 o 
  -2 -12   7      367.58      412.14     30.97 o 
  -1 -12   7      530.86      468.98     29.86 o 
   0 -12   7       56.63       59.46     15.67 o 
   1 -12   7     8063.48     8157.98    127.62 o 
   2 -12   7     2771.67     2849.98     96.53 o 
   3 -12   7     4798.55     4874.47    131.37 o 
   4 -12   7     2368.47     2441.01     82.81 o 
   5 -12   7       82.82       91.71     18.79 o 
   6 -12   7       80.24       47.29     24.33 o 
   7 -12   7      257.30      292.49     33.68 o 
 -10 -11   7      273.85      225.07     80.40 o 
  -9 -11   7      109.84      116.74     32.12 o 
  -8 -11   7     3237.19     3218.21    105.12 o 
  -7 -11   7     6537.95     6471.37    122.37 o 
  -6 -11   7     6472.36     6718.23    119.01 o 
  -5 -11   7    13907.57    13423.99    218.70 o 
  -4 -11   7       30.78       27.59     12.02 o 
  -3 -11   7      439.62      455.35     32.93 o 
  -2 -11   7     1360.68     1339.86     47.78 o 
  -1 -11   7      327.28      353.66     34.78 o 
   0 -11   7    12156.73    11890.12    151.05 o 
   1 -11   7     1323.16     1352.76     42.58 o 
   2 -11   7     9688.46     9903.80    195.01 o 
   3 -11   7     2116.25     2078.23     99.03 o 
   4 -11   7      141.79      144.76     26.29 o 
   5 -11   7       10.77       13.23     13.56 o 
   6 -11   7       52.40       45.89     18.31 o 
   7 -11   7     3802.70     3859.46     95.09 o 
   8 -11   7     1523.93     1664.17     69.63 o 
 -10 -10   7      146.77       94.64     58.28 o 
  -9 -10   7     3555.64     3444.43    177.97 o 
  -8 -10   7     1024.78     1011.80     63.38 o 
  -7 -10   7     4991.41     4958.71    124.88 o 
  -6 -10   7     5981.25     6014.10    133.78 o 
  -5 -10   7      306.74      301.47     26.90 o 
  -4 -10   7       15.19       18.68     13.64 o 
  -3 -10   7     1000.89     1005.86     42.91 o 
  -2 -10   7     7801.98     7643.88    126.48 o 
  -1 -10   7     8597.42     8660.41    141.15 o 
   0 -10   7     2741.39     2753.08     54.68 o 
   1 -10   7    12731.65    12632.40    173.29 o 
   2 -10   7     2564.62     2475.69     53.94 o 
   3 -10   7     3738.88     4165.88    122.07 o 
   4 -10   7       17.52        3.08     12.01 o 
   5 -10   7     1602.05     1580.67     47.14 o 
   6 -10   7     6755.97     6836.51    145.80 o 
   7 -10   7       70.93       34.69     19.17 o 
   8 -10   7     3888.29     4208.38    104.48 o 
 -10  -9   7     2438.00     2683.72    167.52 o 
  -9  -9   7     1506.22     1540.60    126.29 o 
  -8  -9   7     6650.88     6740.09    154.34 o 
  -7  -9   7      278.02      249.51     35.26 o 
  -6  -9   7      502.41      486.88     37.17 o 
  -5  -9   7     1305.58     1367.03     50.48 o 
  -4  -9   7        5.37        2.37     12.76 o 
  -3  -9   7     6668.27     6380.89     82.34 o 
  -2  -9   7     4018.60     3983.73     81.97 o 
  -1  -9   7    15985.13    15759.13    209.99 o 
   0  -9   7     6800.09     6731.66     96.36 o 
   1  -9   7      915.15      922.80     31.46 o 
   2  -9   7        9.15        4.98     10.79 o 
   3  -9   7      113.39      117.02     15.77 o 
   4  -9   7    10690.76    10823.72    133.67 o 
   5  -9   7     6308.86     6403.02     96.66 o 
   6  -9   7     1450.31     1417.88     48.54 o 
   7  -9   7     4914.65     4806.33    153.15 o 
   8  -9   7       20.79       12.47     23.56 o 
   9  -9   7        4.05        0.00     22.89 o 
 -11  -8   7      355.85      505.56     93.20 o 
 -10  -8   7     2334.03     2507.32    161.65 o 
  -9  -8   7     4688.76     4812.92    216.34 o 
  -8  -8   7      352.97      276.05     63.72 o 
  -7  -8   7      778.60      758.00     50.08 o 
  -6  -8   7      908.52      880.22     45.20 o 
  -5  -8   7      645.77      632.30     37.47 o 
  -4  -8   7     6189.24     6217.15     98.74 o 
  -3  -8   7     1388.15     1343.94     52.11 o 
  -2  -8   7    11135.28    10798.37    121.15 o 
  -1  -8   7      880.15      825.57     30.42 o 
   0  -8   7     5171.50     5207.24     71.20 o 
   1  -8   7      891.73     1001.02     32.21 o 
   2  -8   7       15.08       29.71     11.84 o 
   3  -8   7     4367.70     4149.32     65.44 o 
   4  -8   7      749.72      738.82     42.34 o 
   5  -8   7    11227.47    11368.75    142.19 o 
   6  -8   7     3138.19     3222.42    108.21 o 
   7  -8   7      749.72      705.79     50.13 o 
   8  -8   7       81.67       65.31     22.64 o 
   9  -8   7        6.78        8.00     23.07 o 
  10  -8   7     1860.51     1834.53     84.26 o 
 -11  -7   7     2611.51     2807.57    132.38 o 
 -10  -7   7     2093.39     2331.36    156.35 o 
  -9  -7   7      935.20      960.15    102.37 o 
  -8  -7   7      803.32      870.21     69.78 o 
  -7  -7   7       13.76        6.92     19.07 o 
  -6  -7   7     2809.81     2721.38     74.27 o 
  -5  -7   7     3424.23     3614.22     82.00 o 
  -4  -7   7     8156.40     8289.18    138.83 o 
  -3  -7   7    17143.82    17038.55    199.45 o 
  -2  -7   7      785.43      752.41     35.81 o 
  -1  -7   7     9032.78     9174.73     94.06 o 
   0  -7   7        2.13        0.00      8.61 o 
   1  -7   7     7989.18     8257.93    108.39 o 
   2  -7   7    28885.26    29034.59    306.78 o 
   3  -7   7      977.24     1007.68     30.88 o 
   4  -7   7    10026.80     9968.19    123.70 o 
   5  -7   7      468.62      513.15     27.00 o 
   6  -7   7      150.13      134.45     20.60 o 
   7  -7   7      170.21      148.23     24.94 o 
   8  -7   7      518.32      467.16     38.21 o 
   9  -7   7     3675.95     3886.00    138.93 o 
  10  -7   7      329.15      313.36     49.92 o 
 -11  -6   7        7.77        9.73     58.85 o 
 -10  -6   7     1665.38     1636.63    100.72 o 
  -9  -6   7       85.89       63.76     30.51 o 
  -8  -6   7      135.79      105.26     29.16 o 
  -7  -6   7     1182.72     1351.79     64.16 o 
  -6  -6   7        4.42        0.00     17.12 o 
  -5  -6   7    14594.97    14294.24    222.90 o 
  -4  -6   7     7455.32     7664.41    125.20 o 
  -3  -6   7     5513.00     5232.09     84.55 o 
  -2  -6   7     6226.24     6067.46     88.84 o 
  -1  -6   7       98.52       67.19     11.34 o 
   0  -6   7    10681.16    10788.79     86.12 o 
   1  -6   7     5817.33     5718.96     82.29 o 
   2  -6   7    13743.84    13349.03    158.05 o 
   3  -6   7    14016.51    13807.11    153.38 o 
   4  -6   7      219.77      236.84     18.56 o 
   5  -6   7     2277.07     2310.88     54.23 o 
   6  -6   7      731.73      702.02     34.64 o 
   7  -6   7     1013.15      952.04     51.54 o 
   8  -6   7     1227.23     1362.76    111.02 o 
   9  -6   7      501.21      520.79     43.39 o 
  10  -6   7     2979.39     3330.37    107.57 o 
  11  -6   7      208.11      110.10     46.34 o 
 -11  -5   7     1652.49     1744.62    157.35 o 
 -10  -5   7        2.23       54.18     40.46 o 
  -9  -5   7        5.57        0.00     26.29 o 
  -8  -5   7     1076.69     1061.35     62.66 o 
  -7  -5   7     1382.87     1410.50     66.73 o 
  -6  -5   7     8642.68     8842.35    149.07 o 
  -5  -5   7      436.14      438.43     28.98 o 
  -4  -5   7     6904.41     6624.75    100.73 o 
  -3  -5   7      992.47      966.92     30.72 o 
  -2  -5   7      379.57      463.07     23.67 o 
  -1  -5   7     1727.53     1560.74     37.17 o 
   0  -5   7        2.08        8.09      5.51 o 
   1  -5   7    22040.10    21423.65    184.35 o 
   2  -5   7    10117.00     9987.71    124.77 o 
   3  -5   7     4401.56     4149.56     71.05 o 
   4  -5   7      328.06      326.55     21.64 o 
   5  -5   7       14.24       15.71     11.92 o 
   6  -5   7     3069.42     3055.73     72.91 o 
   7  -5   7     1150.33     1232.91     50.74 o 
   8  -5   7     3377.08     3303.64     85.20 o 
   9  -5   7     5138.81     4890.96    141.71 o 
  10  -5   7       60.71       32.07     25.68 o 
  11  -5   7       12.70       45.85     28.70 o 
 -11  -4   7        3.34        3.05     43.21 o 
 -10  -4   7      370.89      397.00     83.33 o 
  -9  -4   7        9.07       32.24     41.88 o 
  -8  -4   7     4180.91     4305.62    155.95 o 
  -7  -4   7     2953.13     3042.51     93.67 o 
  -6  -4   7     1398.67     1354.56     47.10 o 
  -5  -4   7     6263.73     6192.34     99.43 o 
  -4  -4   7       17.63        8.65     10.06 o 
  -3  -4   7      522.40      548.05     16.06 o 
  -2  -4   7     4435.52     4468.56     49.73 o 
  -1  -4   7     4596.35     4528.83     54.21 o 
   0  -4   7    17571.65    16525.27    152.87 o 
   1  -4   7      272.39      250.50     15.06 o 
   2  -4   7    13693.00    13766.18    126.14 o 
   3  -4   7     3070.54     3124.78     56.36 o 
   4  -4   7      150.86      151.57     16.18 o 
   5  -4   7     9160.23     8809.13    122.69 o 
   6  -4   7       30.60       16.07     13.30 o 
   7  -4   7    13824.12    13790.84    201.51 o 
   8  -4   7     4083.10     4293.41     97.50 o 
   9  -4   7     1091.72     1086.84     54.42 o 
  10  -4   7      766.59      714.31     49.67 o 
  11  -4   7        5.48        0.00     22.50 o 
 -11  -3   7      277.16      255.03     59.32 o 
 -10  -3   7       71.92       69.25     42.19 o 
  -9  -3   7     5148.17     5288.57    176.76 o 
  -8  -3   7     1058.17     1079.21     82.33 o 
  -7  -3   7     2065.94     2090.81     77.55 o 
  -6  -3   7     2136.79     2178.56     61.26 o 
  -5  -3   7      895.44      901.07     27.04 o 
  -4  -3   7      955.04      835.63     36.22 o 
  -3  -3   7      172.74      148.75     11.72 o 
  -2  -3   7     8834.21     8265.50     77.86 o 
  -1  -3   7    19773.00    19324.78    204.94 o 
   0  -3   7     4130.17     4157.66     52.00 o 
   1  -3   7     7313.06     7269.10    145.20 o 
   2  -3   7       25.41       38.21      9.02 o 
   3  -3   7      149.02      156.79     16.97 o 
   4  -3   7     5732.27     5776.51     65.23 o 
   5  -3   7     4523.02     4526.53     69.87 o 
   6  -3   7    25080.46    24858.03    248.15 o 
   7  -3   7       36.98       28.84     11.22 o 
   8  -3   7     3426.41     3469.25     62.99 o 
   9  -3   7      411.93      372.71     36.18 o 
  10  -3   7      187.48      117.50     27.87 o 
  11  -3   7     1849.59     1755.27     79.90 o 
  12  -3   7       82.16       88.22     47.85 o 
 -11  -2   7     1040.02      999.74     93.82 o 
 -10  -2   7     2375.99     2488.40    124.44 o 
  -9  -2   7     1036.07     1027.55     84.97 o 
  -8  -2   7     5628.73     5709.02    134.98 o 
  -7  -2   7      413.14      430.44     34.83 o 
  -6  -2   7       64.59       50.46     14.02 o 
  -5  -2   7      241.69      278.10     19.02 o 
  -4  -2   7      921.16      889.89     24.95 o 
  -3  -2   7    22518.13    22475.27    190.20 o 
  -2  -2   7    19296.42    20452.47    186.37 o 
  -1  -2   7    41364.56    42422.55    389.33 o 
   0  -2   7    17884.38    17544.15    204.14 o 
   1  -2   7     1223.33     1241.74     29.60 o 
   2  -2   7     7626.64     7933.17    107.64 o 
   3  -2   7      635.89      673.05     31.40 o 
   4  -2   7    36628.52    36824.12    337.50 o 
   5  -2   7    24022.08    23897.44    233.27 o 
   6  -2   7     1592.54     1591.32     51.30 o 
   7  -2   7     4484.03     4847.02     80.22 o 
   8  -2   7      153.38      115.06     17.50 o 
   9  -2   7       79.07       53.27     17.44 o 
  10  -2   7     1542.31     1551.23     54.82 o 
  11  -2   7      667.54      725.24     39.29 o 
  12  -2   7     4769.02     5068.93    114.08 o 
 -10  -1   7     1182.11     1268.77    136.45 o 
  -9  -1   7     1432.42     1518.55     72.98 o 
  -8  -1   7      274.57      208.01     34.20 o 
  -7  -1   7       45.49       23.66     15.53 o 
  -6  -1   7      412.21      379.63     25.22 o 
  -5  -1   7     2251.98     2291.72     49.14 o 
  -4  -1   7    14559.19    14877.40    147.67 o 
  -3  -1   7     4918.01     4816.23     62.67 o 
  -2  -1   7    29169.49    29293.13    252.51 o 
  -1  -1   7     3990.82     4069.24     81.30 o 
   0  -1   7     7456.20     7803.56    103.55 o 
   1  -1   7     1072.27     1079.43     29.14 o 
   2  -1   7     5376.85     5350.76     85.29 o 
   3  -1   7    46925.63    46089.81    446.54 o 
   4  -1   7     3972.00     3980.58     61.72 o 
   5  -1   7    25414.59    25398.17    245.39 o 
   6  -1   7    14107.48    13905.04    175.54 o 
   7  -1   7      133.29      144.27     18.00 o 
   8  -1   7     1982.18     1788.00     48.51 o 
   9  -1   7      287.37      257.91     25.08 o 
  10  -1   7     5482.88     5390.62     97.92 o 
  11  -1   7     2407.47     2406.31     87.12 o 
  12  -1   7      364.12      306.27     35.76 o 
 -10   0   7      415.82      507.26     80.86 o 
  -9   0   7      123.50      164.93     33.59 o 
  -8   0   7       12.81        0.00     16.56 o 
  -7   0   7      728.79      688.96     38.45 o 
  -6   0   7     5601.41     5322.13    110.47 o 
  -5   0   7     1593.18     1712.68     47.32 o 
  -4   0   7     8925.66     8728.25    118.67 o 
  -3   0   7     7553.08     7838.53     96.27 o 
  -2   0   7       97.74       84.40     10.01 o 
  -1   0   7      464.34      537.29     18.36 o 
   0   0   7       69.91       63.32      9.20 o 
   1   0   7    11247.82    11469.07    132.14 o 
   2   0   7    54333.99    54726.04    585.35 o 
   3   0   7      368.55      396.37     21.28 o 
   4   0   7    11718.30    10920.55    129.67 o 
   5   0   7      544.21      639.00     23.93 o 
   6   0   7     1350.38     1507.46     52.16 o 
   7   0   7     5356.84     5379.76     86.98 o 
   8   0   7      202.81      274.39     26.65 o 
   9   0   7    16491.98    16712.93    207.09 o 
  10   0   7      829.67      862.24     42.11 o 
  11   0   7     3862.87     3915.26     86.17 o 
  12   0   7      944.87      878.72     49.11 o 
  13   0   7      101.94       70.25     25.86 o 
 -10   1   7       87.01       57.23     28.31 o 
  -9   1   7       40.12       60.02     24.08 o 
  -8   1   7      438.45      400.91     33.79 o 
  -7   1   7     2254.83     2271.37     64.86 o 
  -6   1   7        0.22       13.60     15.71 o 
  -5   1   7    16758.62    16169.80    198.46 o 
  -4   1   7     8548.63     8375.71    142.80 o 
  -3   1   7     3575.69     3571.34     57.54 o 
  -2   1   7     2181.19     2207.48     49.51 o 
  -1   1   7       43.70       14.44      7.76 o 
   0   1   7    39628.10    40890.57    367.27 o 
   1   1   7    13660.45    13708.09    139.53 o 
   2   1   7    38569.56    39124.82    379.62 o 
   3   1   7     3992.16     3899.81     67.34 o 
   4   1   7      106.30       73.94     12.97 o 
   5   1   7      815.13      768.77     25.53 o 
   6   1   7      391.06      490.02     21.19 o 
   7   1   7    12401.53    12643.78    144.93 o 
   8   1   7    14085.35    13814.70    173.86 o 
   9   1   7     2741.98     2580.21     82.90 o 
  10   1   7     5027.02     5334.35     98.74 o 
  11   1   7      180.82      168.64     32.86 o 
  12   1   7       21.13        6.43     20.70 o 
  13   1   7       55.32       20.07     24.40 o 
 -10   2   7      107.96       84.78     44.55 o 
  -9   2   7      901.99      872.65     44.22 o 
  -8   2   7     2441.89     2396.48     62.14 o 
  -7   2   7     4003.40     4007.31     78.14 o 
  -6   2   7    17186.29    16777.92    211.34 o 
  -5   2   7      109.46      112.10     18.24 o 
  -4   2   7     3749.29     3636.66     69.03 o 
  -3   2   7      205.04      198.20     16.01 o 
  -2   2   7     4506.71     4588.91     71.23 o 
  -1   2   7    39237.05    40330.77    482.63 o 
   0   2   7       43.58       52.87      9.83 o 
   1   2   7    86483.56    88074.93    959.97 o 
   2   2   7    11622.92    12014.60    135.23 o 
   3   2   7      122.72      177.86     13.98 o 
   4   2   7      668.46      806.49     28.90 o 
   5   2   7      294.94      309.96     23.10 o 
   6   2   7    14928.55    14810.02    145.58 o 
   7   2   7     1725.98     1663.32     37.90 o 
   8   2   7     1519.78     1447.52     44.87 o 
   9   2   7     8852.49     9086.87    132.98 o 
  10   2   7       23.31        0.00     19.28 o 
  11   2   7       12.81        0.00     16.14 o 
  12   2   7       34.68        0.00     19.56 o 
  13   2   7     1882.92     1973.51     72.20 o 
 -10   3   7     1299.93     1295.31     99.27 o 
  -9   3   7      193.00      262.54     38.69 o 
  -8   3   7     4495.49     4652.39     89.03 o 
  -7   3   7     1172.68     1263.61     45.19 o 
  -6   3   7      276.69      288.64     24.48 o 
  -5   3   7       30.32       34.28     12.99 o 
  -4   3   7      176.59      158.15     18.37 o 
  -3   3   7     4050.57     4012.62     79.59 o 
  -2   3   7    25180.48    25180.35    297.90 o 
  -1   3   7    10478.92    10617.69    143.28 o 
   0   3   7    52904.91    53452.50    523.69 o 
   1   3   7       80.21       78.85     10.67 o 
   2   3   7     6356.71     6481.77     85.40 o 
   3   3   7      110.36       77.60     17.46 o 
   4   3   7     1374.78     1353.50     30.23 o 
   5   3   7    36882.27    36597.32    304.60 o 
   6   3   7     1319.73     1341.96     27.39 o 
   7   3   7    20841.05    20172.07    206.06 o 
   8   3   7     7651.90     7611.54    102.81 o 
   9   3   7      904.37      837.76     38.21 o 
  10   3   7     1237.19     1253.36     53.63 o 
  11   3   7      605.08      580.22     42.38 o 
  12   3   7     3403.25     3480.75    110.32 o 
  13   3   7     1191.67     1329.46     84.53 o 
  -9   4   7     3535.81     3619.08     90.93 o 
  -8   4   7      650.34      726.06     38.29 o 
  -7   4   7     1459.21     1532.28     48.97 o 
  -6   4   7      451.08      450.74     28.61 o 
  -5   4   7       28.95       27.97     13.41 o 
  -4   4   7     1373.51     1437.56     50.65 o 
  -3   4   7       49.10       49.59     12.44 o 
  -2   4   7    28460.09    28535.68    302.53 o 
  -1   4   7    16117.13    16194.76    183.11 o 
   0   4   7    10920.45    11522.38    165.38 o 
   1   4   7     8019.30     8041.93    101.19 o 
   2   4   7      795.23      824.42     32.81 o 
   3   4   7     3261.61     3198.25     48.74 o 
   4   4   7     6542.85     6345.35     85.54 o 
   5   4   7     2801.51     2524.98     56.18 o 
   6   4   7    24424.45    24167.56    214.34 o 
   7   4   7      197.80      208.44     14.40 o 
   8   4   7     5761.01     5933.37     86.85 o 
   9   4   7      252.51      269.52     22.47 o 
  10   4   7       38.71       19.24     15.95 o 
  11   4   7     9818.84     9847.59    174.06 o 
  12   4   7       33.57        8.37     38.71 o 
  13   4   7     2438.41     2525.65    158.79 o 
  -9   5   7      112.40       82.47     21.47 o 
  -8   5   7     2466.63     2528.99     69.23 o 
  -7   5   7      500.97      453.10     31.44 o 
  -6   5   7       93.53       89.11     18.89 o 
  -5   5   7     1294.30     1291.48     40.00 o 
  -4   5   7      399.33      379.96     23.59 o 
  -3   5   7    16833.12    16109.41    174.83 o 
  -2   5   7       54.92      116.38     19.65 o 
  -1   5   7     2595.60     2373.26     46.98 o 
   0   5   7      337.50      312.42     17.97 o 
   1   5   7      528.89      589.40     20.09 o 
   2   5   7     2077.48     1883.72     38.50 o 
   3   5   7     2005.11     2011.69     58.51 o 
   4   5   7    25990.54    25348.36    260.55 o 
   5   5   7    21128.68    20637.44    221.03 o 
   6   5   7    14603.97    15177.17    145.62 o 
   7   5   7     1968.55     1988.27     34.28 o 
   8   5   7        5.99        0.00      9.58 o 
   9   5   7     1688.43     1677.33     40.87 o 
  10   5   7     1019.37     1024.58     43.15 o 
  11   5   7     2267.99     2316.70    112.47 o 
  12   5   7     7678.71     7713.42    224.39 o 
  13   5   7        8.33        0.00     44.81 o 
  -8   6   7        4.75        0.00     23.34 o 
  -7   6   7      211.47      232.86     50.95 o 
  -6   6   7      268.22      253.82     19.69 o 
  -5   6   7     4479.47     4345.51     82.12 o 
  -4   6   7    10405.04    10190.25    126.61 o 
  -3   6   7       81.40       47.12     13.48 o 
  -2   6   7    16354.92    16267.33    188.38 o 
  -1   6   7     1608.52     1642.78     52.06 o 
   0   6   7      678.35      707.33     24.66 o 
   1   6   7    23762.86    24462.23    352.87 o 
   2   6   7     3143.59     3360.37     54.71 o 
   3   6   7    34084.98    33340.32    338.68 o 
   4   6   7     3638.86     3556.06     64.57 o 
   5   6   7     8368.56     8336.48    107.43 o 
   6   6   7     3652.74     3805.53     57.29 o 
   7   6   7       24.53       29.36     10.16 o 
   8   6   7    12068.55    11971.28    127.47 o 
   9   6   7     1984.87     2083.43     62.99 o 
  10   6   7     6301.38     6263.65    146.88 o 
  11   6   7     4534.78     4811.45    255.64 o 
  12   6   7      236.98      124.08     48.99 o 
  13   6   7      664.11      609.36     98.36 o 
  -8   7   7       14.55        4.06     24.60 o 
  -7   7   7       18.06        0.00     21.16 o 
  -6   7   7     6245.21     6058.91    116.23 o 
  -5   7   7     2974.09     2930.39     78.78 o 
  -4   7   7     4248.09     4108.24     93.86 o 
  -3   7   7     4677.74     4429.11     83.56 o 
  -2   7   7       43.26       29.18     12.38 o 
  -1   7   7        7.26        4.16      7.01 o 
   0   7   7      495.67      414.19     17.41 o 
   1   7   7    10310.03    10091.93    122.34 o 
   2   7   7    30055.11    30369.21    312.44 o 
   3   7   7     1106.81     1128.35     29.88 o 
   4   7   7    13988.13    14089.01    168.22 o 
   5   7   7     2264.99     2223.95     47.16 o 
   6   7   7      174.28      176.03     28.95 o 
   7   7   7     3989.62     3847.96     69.44 o 
   8   7   7     1133.57     1254.03     43.92 o 
   9   7   7    16350.56    16822.64    319.53 o 
  10   7   7     1290.44     1157.08     85.06 o 
  11   7   7     4569.57     4566.95    221.32 o 
  12   7   7      985.65     1023.54    121.20 o 
  13   7   7        6.36        0.00     49.25 o 
  -8   8   7      667.86      682.77     58.67 o 
  -7   8   7     3232.01     3471.50    121.42 o 
  -6   8   7        6.47        0.00     19.30 o 
  -5   8   7     4231.27     4098.15     91.01 o 
  -4   8   7     1796.68     1720.60     61.15 o 
  -3   8   7       72.65       39.36     15.54 o 
  -2   8   7      432.26      433.88     28.68 o 
  -1   8   7        9.52       20.37     14.61 o 
   0   8   7    10525.16    10439.71    174.16 o 
   1   8   7     5241.97     5119.39     67.58 o 
   2   8   7    16138.50    16139.26    173.04 o 
   3   8   7    12087.32    12402.71    159.95 o 
   4   8   7      132.27      164.42     17.48 o 
   5   8   7     4143.46     4437.11     93.30 o 
   6   8   7       13.20       30.71     15.53 o 
   7   8   7     4440.03     4426.53     89.95 o 
   8   8   7    21435.02    21213.92    242.10 o 
   9   8   7     1289.18     1281.42     54.54 o 
  10   8   7     2780.39     2832.71     95.68 o 
  11   8   7      210.57      210.52     37.88 o 
  12   8   7      134.41      118.62     35.56 o 
  13   8   7      899.50     1051.36    127.14 o 
  -7   9   7     1482.01     1477.07     75.21 o 
  -6   9   7     4220.82     3956.96    113.29 o 
  -5   9   7        1.62        2.44     16.60 o 
  -4   9   7       59.94       64.29     18.37 o 
  -3   9   7     1467.25     1434.76     56.67 o 
  -2   9   7     1583.61     1604.72     58.28 o 
  -1   9   7     7150.42     6845.89    133.09 o 
   0   9   7      206.74      150.53     40.25 o 
   1   9   7    11024.24    10975.55    219.39 o 
   2   9   7     4075.31     4178.70     57.13 o 
   3   9   7      260.85      281.22     18.93 o 
   4   9   7      631.95      584.17     31.56 o 
   5   9   7       15.63        5.34     16.59 o 
   6   9   7    11124.79    10578.66    176.46 o 
   7   9   7     6142.93     6109.34    125.93 o 
   8   9   7     3533.41     3656.47     96.74 o 
   9   9   7     5207.75     5254.64    106.41 o 
  10   9   7      198.54      183.38     42.58 o 
  11   9   7      329.69      336.43     56.37 o 
  12   9   7       26.58       20.06     31.95 o 
  13   9   7     2024.00     2143.80    209.83 o 
  -6  10   7       40.34       56.64     25.29 o 
  -5  10   7      141.54      153.66     28.93 o 
  -4  10   7        0.35        0.00     13.98 o 
  -3  10   7     2065.55     2064.72     65.60 o 
  -2  10   7     4735.48     4686.58     93.97 o 
  -1  10   7     2955.50     2872.12     98.55 o 
   0  10   7     4711.49     4735.81    204.53 o 
   1  10   7      182.68      202.93     23.19 o 
   2  10   7     1110.58     1104.11     50.23 o 
   3  10   7      526.31      551.29     19.60 o 
   4  10   7     2709.85     2646.73     64.39 o 
   5  10   7    20727.92    20773.60    292.33 o 
   6  10   7        4.90       11.19     16.37 o 
   7  10   7    10590.21    10542.32    294.89 o 
   8  10   7     2400.18     2229.25    134.92 o 
   9  10   7       61.36       25.18     19.96 o 
  10  10   7      197.97      186.27     34.93 o 
  11  10   7       11.38        0.00     31.20 o 
  12  10   7     6651.89     7203.64    218.13 o 
  13  10   7     1829.70     1791.15    153.35 o 
  -6  11   7        0.41        0.00     22.10 o 
  -5  11   7      327.64      320.15     38.51 o 
  -4  11   7     2982.44     2965.36     89.70 o 
  -3  11   7      180.81      163.70     22.83 o 
  -2  11   7     8610.92     8821.38    137.91 o 
  -1  11   7     2995.23     3030.49     73.94 o 
   0  11   7      269.18      285.51     27.95 o 
   1  11   7       50.62       42.04     16.29 o 
   2  11   7      287.69      270.13     31.11 o 
   3  11   7    14979.95    14896.07    281.35 o 
   4  11   7    11456.08    11359.87    201.78 o 
   5  11   7     7476.47     7359.73    131.16 o 
   6  11   7    14797.18    14439.58    223.61 o 
   7  11   7      339.59      352.84     33.93 o 
   8  11   7       63.75       64.41     31.05 o 
   9  11   7      472.87      483.59     37.28 o 
  10  11   7     1356.57     1477.24     70.81 o 
  11  11   7    14181.85    14756.82    333.03 o 
  12  11   7      110.34      111.89     84.98 o 
  13  11   7     1514.80     1651.84    148.34 o 
  -5  12   7     2220.40     2184.47     83.75 o 
  -4  12   7      254.00      340.55     39.67 o 
  -3  12   7     7060.83     7105.39    124.23 o 
  -2  12   7      206.25      189.24     23.41 o 
  -1  12   7     1098.18     1146.39     63.36 o 
   0  12   7      159.70      146.63     24.02 o 
   1  12   7     2068.80     2130.31     75.80 o 
   2  12   7     2976.79     2909.65     92.38 o 
   3  12   7      464.84      419.37     46.54 o 
   4  12   7    22753.39    21912.87    392.21 o 
   5  12   7    14471.02    14076.43    208.59 o 
   6  12   7     4756.52     4882.03    103.83 o 
   7  12   7      186.45      216.42     28.09 o 
   8  12   7      124.76      144.72     28.00 o 
   9  12   7     7980.91     7666.02    197.32 o 
  10  12   7     3412.23     3508.40     90.39 o 
  11  12   7     1378.15     1227.07     88.50 o 
  12  12   7     3641.88     3718.04    197.73 o 
  13  12   7      116.09       26.49     55.84 o 
  -4  13   7     2028.69     2127.86     80.69 o 
  -3  13   7      203.02      211.35     32.37 o 
  -2  13   7     1565.37     1602.18     53.92 o 
  -1  13   7      120.18      108.91     22.44 o 
   0  13   7     3168.76     3208.27     86.22 o 
   1  13   7    11993.72    11843.71    240.06 o 
   2  13   7     3451.78     3442.58    104.18 o 
   3  13   7     6580.26     6432.99    157.52 o 
   4  13   7       10.35        0.00     19.24 o 
   5  13   7       28.80        0.00     22.22 o 
   6  13   7      967.09      966.69     42.20 o 
   7  13   7        5.50       17.77     18.50 o 
   8  13   7    10205.25    10013.17    182.76 o 
   9  13   7     2140.53     2009.16     94.78 o 
  10  13   7     6555.47     6522.51    142.64 o 
  11  13   7     3263.30     3310.25    127.41 o 
  12  13   7      292.56      180.26     68.87 o 
  -4  14   7      577.02      553.71     47.16 o 
  -3  14   7      251.25      221.22     50.39 o 
  -2  14   7      243.13      210.74     93.78 o 
  -1  14   7      981.58     1021.70     52.99 o 
   0  14   7      608.12      633.19     37.06 o 
   1  14   7     2472.45     2412.23     92.64 o 
   2  14   7     9437.58     9562.36    208.12 o 
   3  14   7      103.70       94.21     26.84 o 
   4  14   7      685.92      711.50     53.69 o 
   5  14   7      810.46      855.96     60.08 o 
   6  14   7     4614.77     4640.65    140.81 o 
   7  14   7    12155.87    11715.24    191.85 o 
   8  14   7     2147.59     2160.51    117.04 o 
   9  14   7     7353.63     7029.81    150.06 o 
  10  14   7     1003.40     1070.27     59.72 o 
  11  14   7      371.76      330.06     52.17 o 
  12  14   7       52.66        0.00     33.81 o 
  -3  15   7       22.01        0.00     36.51 o 
  -2  15   7      700.75      798.37     52.84 o 
  -1  15   7       73.58       36.23     25.91 o 
   0  15   7     7736.74     7894.07    183.98 o 
   1  15   7     1795.57     1826.22     67.24 o 
   2  15   7     1062.66     1020.51     52.27 o 
   3  15   7       92.18      127.81     29.71 o 
   4  15   7      127.21      143.91     32.91 o 
   5  15   7     6518.83     6558.22    371.69 o 
   6  15   7     1950.89     2069.06     93.28 o 
   7  15   7     6062.06     5927.44    338.33 o 
   8  15   7     7940.12     7988.08    151.98 o 
   9  15   7       69.80       47.96     27.93 o 
  10  15   7       82.50       84.48     62.40 o 
  11  15   7        0.04        0.00     24.08 o 
  -1  16   7     4877.43     4953.23    159.07 o 
   0  16   7        0.30       15.17     22.62 o 
   1  16   7     2438.53     2474.70     87.18 o 
   2  16   7      541.78      461.93     39.90 o 
   3  16   7       92.86       81.25     23.90 o 
   4  16   7     2538.21     2712.88     99.47 o 
   5  16   7        4.11       12.73     20.49 o 
   6  16   7     6109.95     6360.05    213.62 o 
   7  16   7     2510.05     2321.70    104.25 o 
   8  16   7     3255.78     2971.48    122.47 o 
   9  16   7     1840.50     1819.86     66.84 o 
  10  16   7       49.12       39.86     23.92 o 
  11  16   7     1634.48     1587.59     75.52 o 
   0  17   7     1707.01     1769.25     87.62 o 
   1  17   7       24.10       22.12     22.77 o 
   2  17   7       89.25       66.57     27.18 o 
   3  17   7      599.03      598.43     46.56 o 
   4  17   7     2713.55     2819.40     93.20 o 
   5  17   7     9143.44     9306.28    286.04 o 
   6  17   7      122.50      114.38     35.05 o 
   7  17   7     3600.22     3189.90    143.89 o 
   8  17   7     1031.20      902.79     76.35 o 
   9  17   7       23.40       22.82     33.09 o 
  10  17   7     1897.46     1862.29     63.36 o 
   2  18   7       97.24       97.74     30.20 o 
   3  18   7     3460.39     3756.61    123.85 o 
   4  18   7     4136.56     4108.62    133.02 o 
   5  18   7     1401.95     1347.29     80.38 o 
   6  18   7     2876.30     2747.21    132.29 o 
   7  18   7        0.79        0.00     36.51 o 
   8  18   7        2.96        0.00     28.55 o 
  -3 -17   8      381.13      357.43     55.75 o 
  -2 -17   8      578.85      593.91     61.52 o 
  -1 -17   8     2326.80     2665.12    238.54 o 
  -6 -16   8      832.49      891.68    150.76 o 
  -5 -16   8        0.25        9.96     51.04 o 
  -4 -16   8      955.50      955.75    110.17 o 
  -3 -16   8       11.96       19.00     29.77 o 
  -2 -16   8     7680.87     7505.97    200.67 o 
  -1 -16   8     2973.92     2774.23    107.70 o 
   0 -16   8     1317.58     1271.85     71.85 o 
   1 -16   8     2421.50     2514.72    123.56 o 
   2 -16   8      105.98       93.63     72.02 o 
  -7 -15   8       14.31        0.00     96.22 o 
  -6 -15   8       36.13       30.34     40.19 o 
  -5 -15   8      573.67      529.83     66.58 o 
  -4 -15   8     1165.95     1191.73     86.29 o 
  -3 -15   8     9784.09     9927.25    197.42 o 
  -2 -15   8      139.68      132.40     34.72 o 
  -1 -15   8     7780.41     7908.69    271.57 o 
   0 -15   8     1582.78     1467.50     82.36 o 
   1 -15   8        2.20        0.00     22.05 o 
   2 -15   8     1048.90     1083.15     50.38 o 
   3 -15   8       72.56       82.37     44.90 o 
  -8 -14   8      300.72      279.53     40.32 o 
  -7 -14   8       20.70        8.49     22.41 o 
  -6 -14   8      355.09      293.50     56.71 o 
  -5 -14   8     4860.11     4905.96    188.07 o 
  -4 -14   8     4883.61     4633.98    125.24 o 
  -3 -14   8     2338.65     2285.11    105.76 o 
  -2 -14   8     6693.48     6330.75    167.52 o 
  -1 -14   8       69.26       56.53     21.97 o 
   0 -14   8       74.93       97.59     22.87 o 
   1 -14   8      713.32      753.99     60.10 o 
   2 -14   8      581.11      660.21     57.50 o 
   3 -14   8     8522.51     8556.69    197.18 o 
   4 -14   8      456.01      558.78     60.23 o 
   5 -14   8     2397.07     2267.11    103.64 o 
  -8 -13   8       19.47        0.00     25.84 o 
  -7 -13   8       21.61       29.16     24.67 o 
  -6 -13   8     4835.14     4743.42    108.50 o 
  -5 -13   8      687.31      660.61     69.16 o 
  -4 -13   8     7098.76     6494.63    150.16 o 
  -3 -13   8     4308.60     4365.45    114.10 o 
  -2 -13   8     1171.77     1156.48     98.34 o 
  -1 -13   8       42.50       37.11     17.94 o 
   0 -13   8       54.15       37.91     17.48 o 
   1 -13   8     2954.31     3063.90    160.05 o 
   2 -13   8     9359.98     9341.72    148.13 o 
   3 -13   8     1550.38     1557.25     92.70 o 
   4 -13   8     2974.89     3022.63     89.50 o 
   5 -13   8        0.99       16.39     18.44 o 
   6 -13   8       45.36       12.50     21.17 o 
  -9 -12   8        0.64        0.00     25.97 o 
  -8 -12   8      913.20      888.91     50.27 o 
  -7 -12   8     6078.66     6153.10    118.94 o 
  -6 -12   8     1067.00     1104.45     56.61 o 
  -5 -12   8    17176.07    16244.67    251.01 o 
  -4 -12   8      743.80      810.89     53.94 o 
  -3 -12   8      529.15      482.89     48.55 o 
  -2 -12   8       43.43       37.22     18.75 o 
  -1 -12   8      987.72      968.62     54.66 o 
   0 -12   8    10721.47    10674.89    227.10 o 
   1 -12   8     2568.45     2556.56     72.95 o 
   2 -12   8     8262.83     8455.83    136.23 o 
   3 -12   8     5049.75     5053.03    106.80 o 
   4 -12   8      179.29      155.07     20.29 o 
   5 -12   8      149.96      156.40     33.56 o 
   6 -12   8       84.96       62.10     22.96 o 
   7 -12   8      777.83      919.76     51.56 o 
  -9 -11   8     2529.28     2524.22    153.20 o 
  -8 -11   8      680.73      756.27     59.24 o 
  -7 -11   8     2661.04     2770.89     77.37 o 
  -6 -11   8     7947.01     7726.52    152.02 o 
  -5 -11   8       30.88       34.16     17.08 o 
  -4 -11   8     1472.90     1417.63     45.16 o 
  -3 -11   8     2136.50     2076.68     63.36 o 
  -2 -11   8     1549.38     1474.07     52.30 o 
  -1 -11   8    17913.48    17454.31    288.07 o 
   0 -11   8     1966.61     1943.49     49.12 o 
   1 -11   8    11216.69    11140.96    164.58 o 
   2 -11   8     1049.87     1134.73     43.63 o 
   3 -11   8     2678.12     2647.56     64.06 o 
   4 -11   8      156.79      179.94     22.04 o 
   5 -11   8        4.38        4.57     16.63 o 
   6 -11   8     2465.81     2650.01     80.38 o 
   7 -11   8      819.37      769.58     92.19 o 
 -10 -10   8      484.94      618.96     98.36 o 
  -9 -10   8       20.37        3.43     41.96 o 
  -8 -10   8     6422.14     6593.29    156.18 o 
  -7 -10   8     2354.45     2445.18     87.70 o 
  -6 -10   8     3319.98     3328.75     97.29 o 
  -5 -10   8       37.32       26.84     20.47 o 
  -4 -10   8      334.60      329.89     21.58 o 
  -3 -10   8     1454.07     1441.51     38.57 o 
  -2 -10   8     2835.44     2895.48     72.42 o 
  -1 -10   8     9522.58     9471.29    147.74 o 
   0 -10   8    17434.55    17304.58    205.53 o 
   1 -10   8     1770.31     1885.51     65.22 o 
   2 -10   8      343.63      330.12     44.14 o 
   3 -10   8      541.27      530.63     30.02 o 
   4 -10   8     3782.67     3905.92     70.82 o 
   5 -10   8     4273.51     4205.46     77.30 o 
   6 -10   8      589.87      629.79     37.07 o 
   7 -10   8     3605.50     3890.54     88.29 o 
   8 -10   8      363.17      416.68     40.17 o 
 -10  -9   8      440.12      347.78     78.89 o 
  -9  -9   8     5376.25     5412.69    232.67 o 
  -8  -9   8      366.83      412.01     80.54 o 
  -7  -9   8     2778.81     2711.20    131.11 o 
  -6  -9   8      827.74      728.04     44.28 o 
  -5  -9   8       10.06        9.71     17.06 o 
  -4  -9   8     5511.06     5619.00     95.04 o 
  -3  -9   8      536.35      593.48     45.36 o 
  -2  -9   8    18345.26    17971.19    202.92 o 
  -1  -9   8      726.76      732.26     31.68 o 
   0  -9   8      763.76      807.84     47.76 o 
   1  -9   8      123.69      141.49     23.16 o 
   2  -9   8        9.19        6.86     13.90 o 
   3  -9   8     1752.35     1822.80     47.30 o 
   4  -9   8     5379.54     5554.49    129.43 o 
   5  -9   8    10040.15    10393.09    137.70 o 
   6  -9   8     8896.75     9086.22    139.58 o 
   7  -9   8      218.21      181.02     25.72 o 
   8  -9   8      325.73      293.51     33.70 o 
   9  -9   8       22.78        0.00     22.55 o 
 -10  -8   8     2915.55     3035.36    181.70 o 
  -9  -8   8     1212.50     1234.76    117.69 o 
  -8  -8   8     2069.99     1953.95    128.43 o 
  -7  -8   8       14.40        0.02     20.13 o 
  -6  -8   8     1179.19     1121.03     51.84 o 
  -5  -8   8     6761.91     6569.70    121.15 o 
  -4  -8   8     2620.93     2602.21     61.06 o 
  -3  -8   8    17571.78    17543.75    207.61 o 
  -2  -8   8     1233.32     1225.00     44.50 o 
  -1  -8   8     7858.31     7693.71    110.82 o 
   0  -8   8      335.84      331.65     28.51 o 
   1  -8   8      288.83      261.50     20.77 o 
   2  -8   8     4971.83     4906.79     80.36 o 
   3  -8   8       24.77       25.32     12.76 o 
   4  -8   8    13442.85    13367.69    190.22 o 
   5  -8   8     9708.77    10006.98    132.28 o 
   6  -8   8     1001.81     1116.10     45.04 o 
   7  -8   8     1198.09     1268.65     50.54 o 
   8  -8   8        1.62        0.00     16.73 o 
   9  -8   8     2189.20     2102.25     75.01 o 
 -10  -7   8     2185.40     2265.78    154.63 o 
  -9  -7   8     1231.32     1077.27    110.10 o 
  -8  -7   8      136.52      134.12     39.46 o 
  -7  -7   8      421.47      463.25     39.16 o 
  -6  -7   8      971.06      966.92     48.45 o 
  -5  -7   8     8096.23     8055.21    137.86 o 
  -4  -7   8    12359.20    11849.00    158.18 o 
  -3  -7   8     1366.34     1308.17     44.91 o 
  -2  -7   8     4118.79     4204.29     72.60 o 
  -1  -7   8       58.64       49.51     13.33 o 
   0  -7   8       45.83       22.08     14.10 o 
   1  -7   8     5752.03     5802.39     87.18 o 
   2  -7   8     1766.78     1725.40     46.67 o 
   3  -7   8    15728.48    15437.41    185.67 o 
   4  -7   8       99.97       87.88     15.00 o 
   5  -7   8     3002.61     3033.38     65.77 o 
   6  -7   8       36.18       47.56     20.32 o 
   7  -7   8        3.58        5.50     15.53 o 
   8  -7   8     2054.25     2024.55     62.95 o 
   9  -7   8        1.02        0.00     23.30 o 
  10  -7   8     3382.25     3274.94    116.06 o 
 -10  -6   8      126.58      143.25     56.05 o 
  -9  -6   8        7.38        0.00     26.48 o 
  -8  -6   8      329.92      251.14     69.44 o 
  -7  -6   8     1062.13      998.32     71.00 o 
  -6  -6   8     8980.11     8855.24    150.96 o 
  -5  -6   8      461.03      461.69     34.32 o 
  -4  -6   8     5878.94     5979.26    109.59 o 
  -3  -6   8     2292.62     2271.43     53.85 o 
  -2  -6   8       38.89       39.05     12.72 o 
  -1  -6   8     1871.85     1874.18     42.93 o 
   0  -6   8      853.21      850.04     25.71 o 
   1  -6   8    29765.88    29951.26    315.44 o 
   2  -6   8    17479.90    17102.94    197.39 o 
   3  -6   8     4339.28     4335.86     93.25 o 
   4  -6   8     3944.87     3933.45     67.29 o 
   5  -6   8       12.39        0.00     18.41 o 
   6  -6   8     1008.78      956.89     40.42 o 
   7  -6   8     1737.47     1755.22     54.62 o 
   8  -6   8     1929.83     1880.46     73.66 o 
   9  -6   8     6514.36     6653.38    136.86 o 
  10  -6   8       21.73        6.34     26.13 o 
  11  -6   8      802.49      751.74    101.53 o 
 -10  -5   8       90.29        7.68     48.75 o 
  -9  -5   8       49.80       46.31     30.64 o 
  -8  -5   8     1994.76     1869.47     81.04 o 
  -7  -5   8     5680.77     5725.49    137.54 o 
  -6  -5   8      194.69      159.40     23.59 o 
  -5  -5   8     6244.94     6653.67    110.09 o 
  -4  -5   8       28.90       13.21     14.11 o 
  -3  -5   8       93.85      124.18     15.91 o 
  -2  -5   8     4098.21     4211.15     72.98 o 
  -1  -5   8      820.47      854.08     40.74 o 
   0  -5   8    23488.69    23421.59    230.60 o 
   1  -5   8     3532.04     3597.66     46.74 o 
   2  -5   8    12933.84    13045.27    157.77 o 
   3  -5   8     1227.11     1165.46     35.71 o 
   4  -5   8       21.41       16.16     11.22 o 
   5  -5   8     5242.08     5110.42     87.38 o 
   6  -5   8      118.01       89.06     18.22 o 
   7  -5   8     5478.17     5446.92    101.96 o 
   8  -5   8     7298.52     7117.08    122.66 o 
   9  -5   8      746.59      647.14     46.57 o 
  10  -5   8     2581.36     2320.03     87.78 o 
  11  -5   8      120.37       72.79     30.50 o 
 -10  -4   8      179.07      158.22     51.49 o 
  -9  -4   8     4166.82     4062.61    187.28 o 
  -8  -4   8     2474.91     2436.77    123.81 o 
  -7  -4   8     2250.57     2359.40     85.59 o 
  -6  -4   8     1333.78     1281.96     76.38 o 
  -5  -4   8       69.10       62.66     17.52 o 
  -4  -4   8     1393.33     1464.35     44.55 o 
  -3  -4   8     1616.38     1677.14     31.70 o 
  -2  -4   8     6578.00     6525.74     70.94 o 
  -1  -4   8    15591.18    16057.30    152.94 o 
   0  -4   8     1975.75     2050.02     39.25 o 
   1  -4   8     7454.81     6890.23     91.46 o 
   2  -4   8      441.40      411.78     15.57 o 
   3  -4   8        0.65       12.78      8.96 o 
   4  -4   8     6599.93     6580.89     97.61 o 
   5  -4   8     1440.28     1450.54     42.85 o 
   6  -4   8    18817.39    18741.92    225.13 o 
   7  -4   8     3421.16     3347.62     74.12 o 
   8  -4   8     4774.56     4750.65    104.49 o 
   9  -4   8     2007.39     2117.36     71.70 o 
  10  -4   8        4.42        0.00     21.16 o 
  11  -4   8      934.57      938.64     65.82 o 
 -10  -3   8     1926.96     2028.58    122.57 o 
  -9  -3   8       49.93       51.75     38.46 o 
  -8  -3   8     4002.77     4241.85    153.85 o 
  -7  -3   8     1126.20     1141.22    119.05 o 
  -6  -3   8      455.21      513.97     76.29 o 
  -5  -3   8      445.54      426.55     26.48 o 
  -4  -3   8       28.78       15.44      9.19 o 
  -3  -3   8     9331.76     8781.74     90.86 o 
  -2  -3   8     5949.31     5649.57     60.73 o 
  -1  -3   8    11862.58    11870.26    120.12 o 
   0  -3   8    22175.81    22893.23    220.48 o 
   1  -3   8      564.86      599.59     22.20 o 
   2  -3   8     1366.59     1432.41     36.72 o 
   3  -3   8     6669.35     6943.53     91.60 o 
   4  -3   8    16776.53    17207.05    158.76 o 
   5  -3   8    24184.98    24029.70    213.71 o 
   6  -3   8      733.24      785.61     26.96 o 
   7  -3   8     6494.39     6494.04     89.45 o 
   8  -3   8      658.85      627.04     27.07 o 
   9  -3   8      153.96      127.85     25.91 o 
  10  -3   8      559.95      565.86     45.42 o 
  11  -3   8      177.27       80.05     41.31 o 
  12  -3   8     7923.40     8093.69    250.44 o 
 -10  -2   8      389.72      320.37     63.61 o 
  -9  -2   8     3427.19     3259.81    186.20 o 
  -8  -2   8      530.59      456.09     62.96 o 
  -7  -2   8      111.00       71.27     34.42 o 
  -6  -2   8        1.36        0.00     13.79 o 
  -5  -2   8       26.28       30.67     12.40 o 
  -4  -2   8    11557.00    11607.92    123.58 o 
  -3  -2   8       36.68       45.40      9.61 o 
  -2  -2   8    55726.83    56654.10    493.71 o 
  -1  -2   8     4927.15     4877.37     67.71 o 
   0  -2   8     3906.19     3789.92     60.58 o 
   1  -2   8     5632.14     5777.56     80.18 o 
   2  -2   8     6374.12     6678.36    141.62 o 
   3  -2   8    12949.00    12585.68    144.91 o 
   4  -2   8    11597.26    11660.63    138.22 o 
   5  -2   8    15451.20    15122.67    161.61 o 
   6  -2   8     6358.88     6330.27     87.18 o 
   7  -2   8       64.98       81.55     14.38 o 
   8  -2   8       23.17        4.01     12.31 o 
   9  -2   8       15.38        2.70     13.68 o 
  10  -2   8     1601.02     1567.04     49.69 o 
  11  -2   8     4015.02     4143.69     89.30 o 
  12  -2   8      109.39       55.09     20.40 o 
 -10  -1   8     1897.88     1917.70    116.72 o 
  -9  -1   8      798.95      832.60     81.25 o 
  -8  -1   8      794.16      777.48     56.13 o 
  -7  -1   8        4.43        0.00     18.10 o 
  -6  -1   8      823.15      823.45     38.35 o 
  -5  -1   8     1641.11     1633.18     42.33 o 
  -4  -1   8     4764.58     4939.68     69.10 o 
  -3  -1   8    19215.37    19673.66    183.47 o 
  -2  -1   8      123.05      112.78     11.90 o 
  -1  -1   8    22922.83    23442.95    221.00 o 
   0  -1   8       19.95       27.13      8.27 o 
   1  -1   8     6342.13     6750.47    102.84 o 
   2  -1   8    33537.25    33440.34    373.18 o 
   3  -1   8        3.51       17.53     11.16 o 
   4  -1   8    29670.56    28902.22    331.14 o 
   5  -1   8    10220.81    10474.05    121.18 o 
   6  -1   8      634.98      627.93     32.73 o 
   7  -1   8      446.02      459.11     25.07 o 
   8  -1   8      393.85      404.03     25.71 o 
   9  -1   8     8793.74     8452.63    127.29 o 
  10  -1   8     2096.87     2056.56     69.67 o 
  11  -1   8     1747.28     1670.80     60.15 o 
  12  -1   8     1901.13     2017.87     66.16 o 
 -10   0   8      504.85      401.98     78.53 o 
  -9   0   8      121.80       93.24     32.94 o 
  -8   0   8      287.60      260.06     53.48 o 
  -7   0   8     3232.45     3214.46     89.53 o 
  -6   0   8     3913.97     3857.44     89.65 o 
  -5   0   8     7538.14     7506.98    114.35 o 
  -4   0   8     8459.37     8417.86    108.00 o 
  -3   0   8     1057.45     1039.94     30.48 o 
  -2   0   8       15.61       15.19      8.25 o 
  -1   0   8      790.36      861.03     31.67 o 
   0   0   8    17053.42    17278.83    158.25 o 
   1   0   8    30489.42    31266.32    320.03 o 
   2   0   8    16957.10    16711.34    231.85 o 
   3   0   8    47494.91    46131.44    503.32 o 
   4   0   8       58.65       39.37     10.59 o 
   5   0   8     1436.22     1422.37     43.35 o 
   6   0   8     2206.01     2278.70     46.66 o 
   7   0   8     2398.14     2361.45     58.31 o 
   8   0   8    10705.76    10536.93    132.37 o 
   9   0   8       36.44       31.14     17.29 o 
  10   0   8     9665.10     9519.34    142.98 o 
  11   0   8     2364.30     2227.48     64.00 o 
  12   0   8      507.43      463.94     54.76 o 
  13   0   8      171.62      131.79     28.99 o 
 -10   1   8        5.81        0.00     26.75 o 
  -9   1   8       10.51       41.61     27.02 o 
  -8   1   8     1863.46     1839.07     62.56 o 
  -7   1   8     1688.09     1623.43     91.96 o 
  -6   1   8    14580.21    14259.60    189.05 o 
  -5   1   8     1740.73     1736.43     49.94 o 
  -4   1   8     8732.85     8385.88    108.79 o 
  -3   1   8      274.19      277.16     18.97 o 
  -2   1   8      963.09      978.14     31.82 o 
  -1   1   8    15746.14    16101.82    194.31 o 
   0   1   8    15211.26    15940.41    160.55 o 
   1   1   8    65366.79    67115.67    538.53 o 
   2   1   8    34265.26    34244.81    339.63 o 
   3   1   8     4197.83     4281.87     66.34 o 
   4   1   8       27.43       23.83     15.83 o 
   5   1   8       48.44       45.52     10.46 o 
   6   1   8     6222.62     6143.61     85.95 o 
   7   1   8    19544.28    19456.05    204.44 o 
   8   1   8     1044.49     1046.75     36.98 o 
   9   1   8    20503.57    20134.04    220.15 o 
  10   1   8      121.71       84.97     20.59 o 
  11   1   8      989.13      884.35     61.84 o 
  12   1   8       31.41       14.30     21.28 o 
  13   1   8       52.92       54.64     25.17 o 
  -9   2   8      390.38      491.72     43.59 o 
  -8   2   8     2585.80     2635.81    132.21 o 
  -7   2   8     8277.69     7798.67    130.12 o 
  -6   2   8      401.26      378.59     30.56 o 
  -5   2   8     6163.63     6090.66    102.42 o 
  -4   2   8        2.49        0.00     11.08 o 
  -3   2   8      685.70      687.21     27.13 o 
  -2   2   8     8186.58     8318.46    110.99 o 
  -1   2   8      568.48      577.74     22.70 o 
   0   2   8    50817.92    50883.98    455.20 o 
   1   2   8    12327.51    12199.77    183.25 o 
   2   2   8    31874.10    32633.18    299.25 o 
   3   2   8     4455.09     4601.64     62.16 o 
   4   2   8      338.85      358.45     23.89 o 
   5   2   8    10146.03    10201.93    116.18 o 
   6   2   8     1753.14     1769.01     43.78 o 
   7   2   8     9491.80     9540.30    137.91 o 
   8   2   8     6785.16     6722.45     96.54 o 
   9   2   8     1353.82     1346.52     64.36 o 
  10   2   8     3743.75     3679.75     80.13 o 
  11   2   8        1.88       16.15     16.60 o 
  12   2   8      233.84      247.89     32.11 o 
  13   2   8     1293.02     1233.05     60.02 o 
  -9   3   8     3688.59     3912.07    142.80 o 
  -8   3   8     1627.22     1545.87     57.80 o 
  -7   3   8     1439.62     1509.57     65.29 o 
  -6   3   8     1972.03     2086.07     59.83 o 
  -5   3   8     1277.59     1207.60     46.75 o 
  -4   3   8      251.06      277.28     23.43 o 
  -3   3   8      347.52      375.55     24.22 o 
  -2   3   8    11102.06    11109.71    138.40 o 
  -1   3   8    20050.70    20416.44    260.47 o 
   0   3   8      702.30      680.31     25.67 o 
   1   3   8    28721.80    28898.43    280.62 o 
   2   3   8     2625.06     2795.31     46.16 o 
   3   3   8     1725.55     1770.36     38.15 o 
   4   3   8    14846.97    14872.11    164.94 o 
   5   3   8     3180.94     3228.13     57.99 o 
   6   3   8    38753.98    38104.64    392.43 o 
   7   3   8     2224.06     2233.77     47.68 o 
   8   3   8     4729.34     4694.61     76.31 o 
   9   3   8      678.44      661.21     31.97 o 
  10   3   8      348.15      355.51     27.71 o 
  11   3   8     4794.31     4809.80     96.94 o 
  12   3   8      418.78      492.01     42.12 o 
  13   3   8     3743.35     3741.50    133.13 o 
  -9   4   8       16.12       24.49     28.48 o 
  -8   4   8     2013.09     2148.99     66.12 o 
  -7   4   8      561.83      547.89     36.72 o 
  -6   4   8        0.66        0.00     14.44 o 
  -5   4   8      400.72      410.86     29.63 o 
  -4   4   8     1054.31      976.42     38.28 o 
  -3   4   8    12174.41    11716.43    152.05 o 
  -2   4   8    11174.73    10754.94    152.94 o 
  -1   4   8     5745.09     5595.59     93.29 o 
   0   4   8       43.46       88.83     12.48 o 
   1   4   8      367.20      386.97     20.22 o 
   2   4   8    11548.24    12062.92    132.74 o 
   3   4   8      262.94      198.61     17.98 o 
   4   4   8    14418.04    13897.05    143.58 o 
   5   4   8    29395.96    28323.96    264.34 o 
   6   4   8       47.15       38.16     11.03 o 
   7   4   8     8074.25     8346.14     89.54 o 
   8   4   8      427.78      403.72     22.54 o 
   9   4   8      192.80      199.93     18.84 o 
  10   4   8     4262.47     4447.85     80.04 o 
  11   4   8      275.51      276.20     34.36 o 
  12   4   8     9170.94     9086.49    312.98 o 
  13   4   8      461.18      492.10     89.49 o 
  -8   5   8        1.50        0.00     19.11 o 
  -7   5   8        8.66        0.00     15.42 o 
  -6   5   8      814.54      790.02     39.47 o 
  -5   5   8     1043.27      990.15     46.76 o 
  -4   5   8     7133.86     7049.41    110.25 o 
  -3   5   8      215.17      223.40     21.06 o 
  -2   5   8    12553.00    12064.51    167.61 o 
  -1   5   8     3423.75     3462.92     68.79 o 
   0   5   8        8.15        4.89      8.20 o 
   1   5   8      149.66      100.53     12.54 o 
   2   5   8      188.33      186.05     17.20 o 
   3   5   8    22633.93    22658.84    220.04 o 
   4   5   8    15180.00    15117.08    170.27 o 
   5   5   8     1847.39     1701.61     37.20 o 
   6   5   8     4949.43     5011.03     66.19 o 
   7   5   8       42.08       29.76     10.34 o 
   8   5   8     2197.37     2163.75     44.22 o 
   9   5   8     1806.05     1889.00     73.21 o 
  10   5   8     4433.27     4634.78    108.98 o 
  11   5   8     9592.68    10198.34    385.86 o 
  12   5   8      645.61      536.84     70.08 o 
  13   5   8     1302.72     1447.81    130.87 o 
  -8   6   8       51.94        0.00     24.18 o 
  -7   6   8        0.87        4.46     15.32 o 
  -6   6   8     2372.98     2447.94     58.14 o 
  -5   6   8     4388.87     4429.60     79.13 o 
  -4   6   8     2169.72     2150.43     53.44 o 
  -3   6   8    10805.22    10677.28    142.41 o 
  -2   6   8     1061.82     1049.44     34.92 o 
  -1   6   8      402.13      417.08     24.90 o 
   0   6   8     1016.89      901.77     41.80 o 
   1   6   8     6253.88     6198.24     80.08 o 
   2   6   8    38527.90    38722.64    441.86 o 
   3   6   8      612.11      656.44     25.17 o 
   4   6   8    13052.10    12894.44    139.31 o 
   5   6   8     2132.11     2237.42     47.40 o 
   6   6   8      261.32      282.40     24.73 o 
   7   6   8     3505.62     3497.07     63.45 o 
   8   6   8      207.54      232.84     21.06 o 
   9   6   8    10078.23     9880.18    158.27 o 
  10   6   8     2429.82     2471.64     88.41 o 
  11   6   8     4790.14     5011.20    217.13 o 
  12   6   8     2133.61     2156.27    187.14 o 
  13   6   8       26.89       66.15     54.98 o 
  -8   7   8        7.23        0.00     23.61 o 
  -7   7   8     2053.20     2205.07     88.62 o 
  -6   7   8      559.71      494.76     38.23 o 
  -5   7   8     4185.03     4051.57     89.56 o 
  -4   7   8     3309.28     3253.76     88.42 o 
  -3   7   8      762.37      703.67     28.64 o 
  -2   7   8      706.03      643.11     27.37 o 
  -1   7   8      451.00      541.19     26.59 o 
   0   7   8    10904.01    10892.90    149.04 o 
   1   7   8    17499.98    17604.45    330.06 o 
   2   7   8     3667.93     3705.25     62.84 o 
   3   7   8    15150.05    14958.36    223.88 o 
   4   7   8      569.15      624.45     27.87 o 
   5   7   8      477.51      539.42     24.64 o 
   6   7   8     4869.24     4694.21     89.24 o 
   7   7   8      980.86      829.55     33.69 o 
   8   7   8    18232.81    18641.70    221.37 o 
   9   7   8      199.69      193.32     33.23 o 
  10   7   8     3355.55     3539.86    107.40 o 
  11   7   8      635.64      622.08     56.45 o 
  12   7   8      156.74      101.71     47.47 o 
  13   7   8      819.28     1151.72    127.71 o 
  -7   8   8      399.03      351.82     43.89 o 
  -6   8   8     6594.70     6592.98    245.83 o 
  -5   8   8      237.82      198.44     26.70 o 
  -4   8   8     1132.13     1002.64     54.77 o 
  -3   8   8       69.59       87.08     20.02 o 
  -2   8   8       56.54       48.88     16.59 o 
  -1   8   8     4302.58     4259.08    193.18 o 
   0   8   8     3033.06     3114.04     49.99 o 
   1   8   8     6924.67     6826.48    103.47 o 
   2   8   8     5217.71     5141.85     98.47 o 
   3   8   8      444.38      498.81     25.66 o 
   4   8   8       53.58       47.04     12.60 o 
   5   8   8       15.25        5.62     13.48 o 
   6   8   8     3927.65     3863.92     91.43 o 
   7   8   8     7673.35     7601.71    127.50 o 
   8   8   8     3891.76     4015.51     89.92 o 
   9   8   8     7803.81     7701.04    121.22 o 
  10   8   8       56.74       42.24     26.46 o 
  11   8   8       88.79      117.84     32.83 o 
  12   8   8       10.98       40.80     31.42 o 
  13   8   8      962.95      771.88    114.55 o 
  -7   9   8     2884.37     2825.45    102.01 o 
  -6   9   8        0.63       13.01     22.10 o 
  -5   9   8     1039.15     1042.86     64.71 o 
  -4   9   8      267.07      233.51     26.76 o 
  -3   9   8     1171.88     1072.78     49.75 o 
  -2   9   8     6499.83     6051.55    139.41 o 
  -1   9   8      922.67      896.37     46.19 o 
   0   9   8     6727.84     6080.05    339.67 o 
   1   9   8      203.69      174.67     23.25 o 
   2   9   8      471.46      488.59     24.05 o 
   3   9   8     1722.99     1656.40     43.72 o 
   4   9   8     1000.01     1017.79     41.82 o 
   5   9   8     9230.20     8985.83    154.99 o 
   6   9   8     1994.09     1921.04     63.06 o 
   7   9   8     7792.69     7340.28    143.34 o 
   8   9   8     4211.45     4339.57    108.33 o 
   9   9   8      767.90      709.94     48.30 o 
  10   9   8      268.25      296.02     70.65 o 
  11   9   8      165.43       94.94     39.31 o 
  12   9   8     1568.11     1523.89    104.55 o 
  13   9   8     4395.03     4823.24    172.39 o 
  -6  10   8       26.40       13.99     25.24 o 
  -5  10   8      270.23      228.57     34.08 o 
  -4  10   8      917.84      999.56     54.85 o 
  -3  10   8      361.61      418.73     31.56 o 
  -2  10   8     3663.66     3801.21     89.06 o 
  -1  10   8     5514.80     5492.90    121.72 o 
   0  10   8       11.32        0.00     14.30 o 
   1  10   8     1425.39     1384.67     82.48 o 
   2  10   8       59.99       75.40     18.88 o 
   3  10   8     5282.75     5347.59     98.35 o 
   4  10   8    15983.36    15281.08    250.61 o 
   5  10   8      904.26      842.66     41.67 o 
   6  10   8    19604.60    19419.91    286.66 o 
   7  10   8      858.22      807.33     46.10 o 
   8  10   8     2001.25     1943.08     81.69 o 
   9  10   8       97.40       92.63     23.12 o 
  10  10   8        1.76        0.00     21.17 o 
  11  10   8    12298.30    12512.81    299.60 o 
  12  10   8     1912.70     1858.09    113.49 o 
  13  10   8     5347.34     6121.13    273.75 o 
  -5  11   8      917.45      988.65     65.37 o 
  -4  11   8      188.64      139.94     53.63 o 
  -3  11   8     5161.71     5069.19    101.33 o 
  -2  11   8     3786.54     3655.58     89.72 o 
  -1  11   8     1068.97     1091.80     47.50 o 
   0  11   8      533.58      510.10     41.72 o 
   1  11   8       26.99       30.58     16.79 o 
   2  11   8     1553.01     1471.59     65.83 o 
   3  11   8     1459.52     1373.64    126.49 o 
   4  11   8     9111.15     8901.41    190.59 o 
   5  11   8    13308.90    12821.67    200.46 o 
   6  11   8      222.25      209.34     44.91 o 
   7  11   8     1719.76     1684.60     61.88 o 
   8  11   8      189.69      174.14     28.83 o 
   9  11   8     2414.55     2207.44     79.35 o 
  10  11   8    10261.88    10265.12    171.25 o 
  11  11   8      799.64      831.78     90.99 o 
  12  11   8     6586.70     6620.22    208.35 o 
  13  11   8       58.16       25.34     61.14 o 
  -5  12   8     1388.16     1387.34     70.91 o 
  -4  12   8     4977.06     4842.00    124.15 o 
  -3  12   8       88.21       72.59     26.56 o 
  -2  12   8     4880.96     4926.47    109.07 o 
  -1  12   8      887.02      879.21     44.90 o 
   0  12   8       70.04       61.51     20.26 o 
   1  12   8      222.45      190.47     30.92 o 
   2  12   8      186.97      187.05     31.05 o 
   3  12   8    10834.79    10848.88    228.84 o 
   4  12   8    10337.35    10314.13    223.82 o 
   5  12   8      800.51      798.23     38.30 o 
   6  12   8     2599.08     2516.88     72.02 o 
   7  12   8      330.45      337.92     42.22 o 
   8  12   8     5047.60     4929.83    116.99 o 
   9  12   8     4728.91     4280.77    112.85 o 
  10  12   8     4310.88     4107.98     99.80 o 
  11  12   8     7351.51     7161.77    209.38 o 
  12  12   8      537.75      502.19     69.17 o 
  13  12   8      133.65       97.65     57.85 o 
  -4  13   8      465.28      504.53     50.62 o 
  -3  13   8      589.84      563.50     51.37 o 
  -2  13   8      218.52      227.46     58.28 o 
  -1  13   8      690.52      639.36     62.82 o 
   0  13   8     1829.37     1930.88     79.49 o 
   1  13   8      115.20      136.99     41.60 o 
   2  13   8    10085.40    10221.40    221.10 o 
   3  13   8     1596.50     1594.49     86.05 o 
   4  13   8     3074.65     3002.60    118.91 o 
   5  13   8       10.80       16.35     22.38 o 
   6  13   8        7.62        0.00     18.26 o 
   7  13   8    10598.34    10065.57    204.36 o 
   8  13   8        6.83       26.18     22.36 o 
   9  13   8     9400.64     9191.57    181.11 o 
  10  13   8     2464.54     2268.73     73.47 o 
  11  13   8      796.61      906.64     64.17 o 
  12  13   8     1164.44     1225.46    122.70 o 
  -3  14   8       37.17        0.77     25.68 o 
  -2  14   8      288.20      342.05     47.68 o 
  -1  14   8      119.73       88.77     31.93 o 
   0  14   8    10123.29    10335.89    195.96 o 
   1  14   8     5275.29     5349.77    204.53 o 
   2  14   8     2006.96     2005.88     81.34 o 
   3  14   8     4054.63     4015.88    180.12 o 
   4  14   8     1407.52     1364.57     72.68 o 
   5  14   8      403.51      287.29     42.37 o 
   6  14   8     3825.05     3864.03    129.34 o 
   7  14   8     1073.66     1013.67     56.97 o 
   8  14   8    18333.24    18121.43    283.66 o 
   9  14   8       16.72        0.00     23.84 o 
  10  14   8     1268.59     1406.27     59.89 o 
  11  14   8       25.53        1.40     31.76 o 
  12  14   8      182.19      192.58     64.71 o 
  -2  15   8      368.75      329.74     48.82 o 
  -1  15   8     3864.92     3676.23    137.17 o 
   0  15   8      697.95      713.45     58.28 o 
   1  15   8     4056.52     4224.13    238.73 o 
   2  15   8     2489.04     2265.46     89.94 o 
   3  15   8       27.00       38.66     24.85 o 
   4  15   8     2458.23     2519.57    207.18 o 
   5  15   8       54.10       62.48     30.22 o 
   6  15   8     8809.42     8556.86    313.70 o 
   7  15   8     6480.40     6308.39    180.50 o 
   8  15   8     1361.69     1435.58     59.38 o 
   9  15   8     1500.51     1604.58     67.57 o 
  10  15   8       54.81       50.43     44.50 o 
  11  15   8      620.60      653.71     58.61 o 
  -1  16   8      312.20      280.48     45.82 o 
   0  16   8     5264.02     5415.83    173.10 o 
   1  16   8      592.99      608.23     48.80 o 
   2  16   8      131.70      122.88     31.85 o 
   3  16   8      250.02      310.15     41.77 o 
   4  16   8      424.78      525.07     53.32 o 
   5  16   8    11158.02    11239.88    256.81 o 
   6  16   8     1083.00     1029.79     74.30 o 
   7  16   8     5267.62     5370.48    344.85 o 
   8  16   8     2170.02     2151.05    104.67 o 
   9  16   8       12.71       22.84     25.31 o 
  10  16   8     1292.61     1264.63     61.58 o 
   0  17   8      190.51      144.32     36.65 o 
   1  17   8        8.82        7.59     25.34 o 
   2  17   8      407.98      370.85     49.11 o 
   3  17   8     1068.20      969.68     82.11 o 
   4  17   8     6239.18     6626.87    176.35 o 
   5  17   8      129.79      182.03     68.18 o 
   6  17   8     2536.33     2701.15    126.86 o 
   7  17   8      362.36      404.76     68.87 o 
   8  17   8       14.83       22.74     35.73 o 
   9  17   8      909.33      804.31     83.11 o 
   2  18   8     3227.80     3208.33    111.99 o 
   3  18   8     1316.49     1138.84     75.03 o 
   4  18   8     3734.38     3464.92    123.17 o 
   5  18   8     4199.48     4138.10    139.04 o 
   6  18   8       17.34       14.25     28.81 o 
   7  18   8       27.65       27.62     31.77 o 
   8  18   8       30.04       60.04     39.73 o 
  -4 -16   9       26.24        0.00     35.81 o 
  -3 -16   9     5472.29     5257.24    394.96 o 
  -2 -16   9     1048.35     1098.57    109.74 o 
  -1 -16   9     4966.00     4799.75    218.27 o 
   0 -16   9     2595.41     2592.38    105.43 o 
   1 -16   9       94.27       77.87     33.68 o 
  -6 -15   9      170.11      139.66     51.73 o 
  -5 -15   9     1334.57     1253.15     95.47 o 
  -4 -15   9     4382.42     4277.68    211.90 o 
  -3 -15   9      109.24       94.98     39.28 o 
  -2 -15   9     8118.31     7891.39    210.33 o 
  -1 -15   9     1001.98      947.97    136.67 o 
   0 -15   9       85.65       56.81     29.68 o 
   1 -15   9      761.64      769.40     56.62 o 
   2 -15   9        0.86        0.00     21.96 o 
   3 -15   9     3689.65     4142.28    106.27 o 
  -7 -14   9        0.65        0.00     22.49 o 
  -6 -14   9     1364.54     1292.84    100.01 o 
  -5 -14   9     1724.86     1615.26    136.52 o 
  -4 -14   9     2117.44     2017.78    125.71 o 
  -3 -14   9     6518.67     6280.73    235.87 o 
  -2 -14   9       92.36       92.98     27.28 o 
  -1 -14   9      249.35      235.83     32.71 o 
   0 -14   9      569.24      536.36     39.50 o 
   1 -14   9     1249.04     1222.61     63.46 o 
   2 -14   9     6319.44     6563.80    139.61 o 
   3 -14   9       43.57       54.81     23.28 o 
   4 -14   9     6922.95     7155.84    145.15 o 
  -8 -13   9       17.82       31.67     29.75 o 
  -7 -13   9     2469.35     2438.05    160.56 o 
  -6 -13   9       35.47       22.43     21.58 o 
  -5 -13   9     8856.08     8618.86    235.58 o 
  -4 -13   9     2990.92     2910.12     98.62 o 
  -3 -13   9      628.34      738.10     52.71 o 
  -2 -13   9      110.72      104.98     38.65 o 
  -1 -13   9       18.18       34.37     19.05 o 
   0 -13   9     2398.45     2466.03     70.92 o 
   1 -13   9     3094.89     3311.72     77.39 o 
   2 -13   9     2517.80     2690.21     81.13 o 
   3 -13   9     5961.60     6011.14    115.63 o 
   4 -13   9       12.47        1.61     17.60 o 
   5 -13   9      140.98      124.08     40.53 o 
  -8 -12   9     1158.81     1170.90     71.60 o 
  -7 -12   9      597.77      593.23     41.45 o 
  -6 -12   9     8162.50     8484.25    170.46 o 
  -5 -12   9      413.23      402.84     39.94 o 
  -4 -12   9      613.01      573.62     50.31 o 
  -3 -12   9      430.97      378.73     54.17 o 
  -2 -12   9      466.96      505.34     37.17 o 
  -1 -12   9     1540.35     1658.62     83.10 o 
   0 -12   9      232.31      256.54     29.76 o 
   1 -12   9     4879.61     5172.42    118.19 o 
   2 -12   9     3846.14     3790.56     85.11 o 
   3 -12   9     1113.24     1106.56     91.10 o 
   4 -12   9      485.04      497.08     35.01 o 
   5 -12   9      116.16       98.61     23.80 o 
   6 -12   9      223.10      239.69     30.87 o 
  -9 -11   9        6.68        0.00     42.95 o 
  -8 -11   9     3027.76     3266.42    130.11 o 
  -7 -11   9     4194.44     4046.82    116.31 o 
  -6 -11   9      405.42      467.03     43.81 o 
  -5 -11   9     3294.57     3188.77     73.69 o 
  -4 -11   9      452.53      419.07     29.39 o 
  -3 -11   9     3143.30     2937.72    104.96 o 
  -2 -11   9     2374.55     2320.77     67.69 o 
  -1 -11   9     2245.17     2073.39     94.02 o 
   0 -11   9     5064.15     5090.38     99.97 o 
   1 -11   9     1579.66     1581.55     70.57 o 
   2 -11   9     2261.23     2163.18     61.76 o 
   3 -11   9      256.49      280.17     48.33 o 
   4 -11   9      197.41      162.45     24.51 o 
   5 -11   9     2670.87     2588.88     72.13 o 
   6 -11   9      121.28      133.12     26.59 o 
   7 -11   9     4034.14     4161.88    107.17 o 
  -9 -10   9     3059.92     3502.84    185.99 o 
  -8 -10   9      130.90      132.81     40.65 o 
  -7 -10   9     1131.85     1283.28     69.10 o 
  -6 -10   9      171.29      196.36     34.06 o 
  -5 -10   9      948.87      933.83     47.63 o 
  -4 -10   9      257.64      285.27     25.86 o 
  -3 -10   9      715.88      734.35     31.04 o 
  -2 -10   9     2476.24     2434.86     68.61 o 
  -1 -10   9     7245.88     7192.00    126.59 o 
   0 -10   9       15.61        2.67     15.70 o 
   1 -10   9      369.16      342.45     39.05 o 
   2 -10   9       68.83       24.03     20.80 o 
   3 -10   9       15.33       14.78     17.38 o 
   4 -10   9     5699.38     5659.43    108.43 o 
   5 -10   9      143.84      129.47     22.35 o 
   6 -10   9     7049.52     7095.26    122.37 o 
   7 -10   9       52.08       59.89     21.33 o 
   8 -10   9     1358.69     1492.45     66.40 o 
  -9  -9   9      123.29       83.76     55.84 o 
  -8  -9   9     3145.03     2994.56    163.51 o 
  -7  -9   9       22.48       10.36     24.54 o 
  -6  -9   9      229.52      207.47     30.86 o 
  -5  -9   9      258.19      246.29     29.67 o 
  -4  -9   9      897.41      912.54     43.39 o 
  -3  -9   9     9529.24     9456.10    146.61 o 
  -2  -9   9     7912.49     7769.93     93.90 o 
  -1  -9   9     6213.25     6251.17    123.95 o 
   0  -9   9     1605.54     1515.47     44.85 o 
   1  -9   9       25.69       33.60     16.68 o 
   2  -9   9      350.48      325.81     27.39 o 
   3  -9   9     1047.97     1122.46     47.04 o 
   4  -9   9     2961.90     2969.27     66.24 o 
   5  -9   9     4016.45     3919.55     75.60 o 
   6  -9   9       10.72        5.92     16.23 o 
   7  -9   9     1507.55     1496.24     56.63 o 
   8  -9   9        0.11       14.34     20.96 o 
   9  -9   9      264.77      248.46     35.43 o 
 -10  -8   9      990.77     1113.64    122.13 o 
  -9  -8   9     2211.89     2145.37    147.33 o 
  -8  -8   9       12.17       32.64     44.38 o 
  -7  -8   9       26.39       27.30     23.43 o 
  -6  -8   9      530.62      560.80     42.14 o 
  -5  -8   9     5585.83     5562.42    112.69 o 
  -4  -8   9     9920.27     9500.07    138.28 o 
  -3  -8   9     1528.80     1505.60     45.86 o 
  -2  -8   9     7785.02     7569.22    109.83 o 
  -1  -8   9     1818.14     1781.62     37.44 o 
   0  -8   9        8.99       13.20     12.38 o 
   1  -8   9      962.64      978.05     41.83 o 
   2  -8   9       25.48       21.35     15.81 o 
   3  -8   9     8210.07     8306.36    121.12 o 
   4  -8   9     2628.81     2628.77     68.95 o 
   5  -8   9    10019.32    10146.53    182.28 o 
   6  -8   9     3269.31     3383.93     96.20 o 
   7  -8   9       42.69       27.93     18.11 o 
   8  -8   9      760.39      749.00     44.48 o 
   9  -8   9      139.54      108.23     28.19 o 
 -10  -7   9      502.37      502.55     90.20 o 
  -9  -7   9      170.10      149.33     58.56 o 
  -8  -7   9      223.52      227.07     48.34 o 
  -7  -7   9        6.74        0.00     26.68 o 
  -6  -7   9     7859.11     7959.24    169.38 o 
  -5  -7   9     3562.09     3651.60     90.39 o 
  -4  -7   9     4501.20     4551.89     86.06 o 
  -3  -7   9     4823.23     4749.64    144.95 o 
  -2  -7   9      392.70      412.43     25.78 o 
  -1  -7   9     1472.60     1437.89     39.10 o 
   0  -7   9     2803.78     2877.60     41.83 o 
   1  -7   9     8596.03     8660.84    135.80 o 
   2  -7   9    14400.82    14238.94    175.14 o 
   3  -7   9        6.82        0.00     12.75 o 
   4  -7   9     5687.86     5647.69     94.41 o 
   5  -7   9       35.39       49.20     16.34 o 
   6  -7   9      147.64      140.26     27.13 o 
   7  -7   9     1209.73     1239.21     49.82 o 
   8  -7   9      115.44      132.34     23.52 o 
   9  -7   9     4832.23     4931.13    131.34 o 
  10  -7   9      406.74      424.21     43.03 o 
 -10  -6   9       28.98       19.62     41.63 o 
  -9  -6   9       42.40       74.35     42.93 o 
  -8  -6   9      507.06      503.16    106.38 o 
  -7  -6   9     2773.38     3070.70    121.39 o 
  -6  -6   9       10.99        8.51     18.78 o 
  -5  -6   9     9216.49     9196.68    154.04 o 
  -4  -6   9     1198.22     1212.13     44.21 o 
  -3  -6   9      220.56      193.14     21.63 o 
  -2  -6   9     2690.55     2835.43     77.64 o 
  -1  -6   9      114.14      119.70     15.52 o 
   0  -6   9    11373.18    11242.58    139.72 o 
   1  -6   9     9327.77     9246.15     88.59 o 
   2  -6   9     4286.73     4231.73     74.04 o 
   3  -6   9     1776.78     1789.42     49.50 o 
   4  -6   9      503.22      499.64     30.63 o 
   5  -6   9      500.18      471.47     29.80 o 
   6  -6   9     2290.32     2222.50     59.60 o 
   7  -6   9     4772.41     4523.38     91.82 o 
   8  -6   9     8233.13     8210.24    138.04 o 
   9  -6   9      316.40      284.02     31.37 o 
  10  -6   9     1710.03     1634.19     70.74 o 
 -10  -5   9       60.33       94.56     50.20 o 
  -9  -5   9     1658.82     1645.45    115.26 o 
  -8  -5   9     3017.06     3050.71    104.10 o 
  -7  -5   9      945.09      854.91     57.95 o 
  -6  -5   9     6842.52     6766.25    131.23 o 
  -5  -5   9       72.38       65.87     21.62 o 
  -4  -5   9      248.94      278.39     40.07 o 
  -3  -5   9     2729.79     2744.63     70.63 o 
  -2  -5   9     3614.97     3553.28     68.76 o 
  -1  -5   9    11931.25    11613.72    130.47 o 
   0  -5   9      141.32      171.57     14.02 o 
   1  -5   9    22233.81    22160.03    220.09 o 
   2  -5   9     5417.20     5508.56     57.64 o 
   3  -5   9     1846.90     1862.37     50.70 o 
   4  -5   9     1861.80     1928.87     53.71 o 
   5  -5   9        3.04       26.26     14.77 o 
   6  -5   9     9169.41     8911.69    133.21 o 
   7  -5   9     2902.13     3024.10     72.02 o 
   8  -5   9     3614.51     3679.03    104.24 o 
   9  -5   9     4963.83     4970.63    103.96 o 
  10  -5   9       27.60        4.31     28.19 o 
  11  -5   9       60.96       38.84     27.03 o 
 -10  -4   9     1858.11     1676.99    151.98 o 
  -9  -4   9     1158.85      871.62     86.73 o 
  -8  -4   9     5140.00     4918.05    184.27 o 
  -7  -4   9     4014.27     3979.18    141.10 o 
  -6  -4   9      318.31      308.35     40.28 o 
  -5  -4   9       32.64       39.21     17.66 o 
  -4  -4   9      297.28      298.42     26.27 o 
  -3  -4   9    11727.36    11315.35    198.28 o 
  -2  -4   9    11969.37    11689.58    124.55 o 
  -1  -4   9      808.40      789.92     39.08 o 
   0  -4   9     7769.74     7551.03     94.09 o 
   1  -4   9      691.07      695.70     24.01 o 
   2  -4   9      828.03      815.50     27.48 o 
   3  -4   9     1523.00     1452.73     30.05 o 
   4  -4   9     2247.55     2305.41     37.24 o 
   5  -4   9    18689.40    18665.86    221.93 o 
   6  -4   9      606.60      639.08     34.74 o 
   7  -4   9    12097.38    11921.17    166.36 o 
   8  -4   9     4182.28     4236.80     89.89 o 
   9  -4   9      198.46      173.92     25.31 o 
  10  -4   9      239.01      244.73     36.28 o 
  11  -4   9        1.85        0.00     23.72 o 
 -10  -3   9      242.28      240.66     60.27 o 
  -9  -3   9     6612.68     6861.32    215.65 o 
  -8  -3   9      208.78      304.29     53.92 o 
  -7  -3   9      594.66      513.00     49.04 o 
  -6  -3   9       30.53       33.49     23.62 o 
  -5  -3   9       62.33       14.40     35.69 o 
  -4  -3   9     5356.46     5355.59    102.61 o 
  -3  -3   9     1097.57     1017.96     34.99 o 
  -2  -3   9    12962.65    12735.52    145.04 o 
  -1  -3   9    11959.28    12065.61    133.55 o 
   0  -3   9      460.83      434.09     21.36 o 
   1  -3   9     1002.34     1024.44     29.90 o 
   2  -3   9       37.52       75.67     12.76 o 
   3  -3   9     4369.03     4372.81     68.74 o 
   4  -3   9     5427.12     5157.38     77.69 o 
   5  -3   9     4761.82     4609.41     71.31 o 
   6  -3   9    10905.87    10812.04    128.41 o 
   7  -3   9      335.51      338.24     20.67 o 
   8  -3   9     1070.79     1069.26     35.19 o 
   9  -3   9        6.54       20.14     12.08 o 
  10  -3   9      602.45      587.30     41.58 o 
  11  -3   9     4564.26     4798.00    118.00 o 
  12  -3   9      462.03      344.13     49.16 o 
 -10  -2   9     2174.38     2207.19    126.80 o 
  -9  -2   9      462.53      499.42    112.75 o 
  -8  -2   9      720.74      759.85     76.98 o 
  -7  -2   9      336.68      350.41     55.27 o 
  -6  -2   9     1589.26     1640.87     69.48 o 
  -5  -2   9     3693.92     3577.70     73.11 o 
  -4  -2   9     1249.32     1280.81     33.73 o 
  -3  -2   9    14560.21    14418.92    136.54 o 
  -2  -2   9    11842.18    12524.79    155.81 o 
  -1  -2   9     5621.41     5743.24     78.58 o 
   0  -2   9      508.96      614.57     24.04 o 
   1  -2   9       55.11       34.37     12.10 o 
   2  -2   9     5331.44     5105.41    107.30 o 
   3  -2   9     1545.16     1491.21     41.10 o 
   4  -2   9    14122.31    14230.66    165.55 o 
   5  -2   9    11933.55    11359.17    140.88 o 
   6  -2   9       38.40       65.48     13.07 o 
   7  -2   9       34.93       33.25     12.46 o 
   8  -2   9       16.88        0.00     12.05 o 
   9  -2   9     1592.60     1600.57     45.90 o 
  10  -2   9     4644.11     4634.00     82.29 o 
  11  -2   9      822.11      777.57     38.59 o 
  12  -2   9     4001.99     4271.69    166.03 o 
 -10  -1   9      319.22      263.45    104.23 o 
  -9  -1   9       74.14       99.66     50.90 o 
  -8  -1   9        1.07        0.00     31.26 o 
  -7  -1   9     3789.96     3927.77    124.33 o 
  -6  -1   9     1561.02     1538.76     86.59 o 
  -5  -1   9     4839.82     4864.33     79.83 o 
  -4  -1   9     6905.79     6715.94     93.62 o 
  -3  -1   9      587.01      632.52     24.18 o 
  -2  -1   9      400.20      308.50     17.98 o 
  -1  -1   9      590.49      545.87     24.55 o 
   0  -1   9     4773.38     4718.95     67.74 o 
   1  -1   9     6718.93     6565.68     83.23 o 
   2  -1   9      978.44     1123.64     36.10 o 
   3  -1   9    51048.35    49719.65    543.42 o 
   4  -1   9    21397.66    21482.74    232.16 o 
   5  -1   9    21489.45    21902.49    239.09 o 
   6  -1   9       46.55       22.72     11.16 o 
   7  -1   9      112.83       82.44     14.99 o 
   8  -1   9    11043.93    10748.46    135.67 o 
   9  -1   9     1230.78     1229.28     42.76 o 
  10  -1   9     5231.86     5075.64    145.99 o 
  11  -1   9     2275.28     2251.31     62.75 o 
  12  -1   9       70.79       16.89     31.91 o 
  -9   0   9        0.59        0.00     33.60 o 
  -8   0   9      626.31      498.69     48.26 o 
  -7   0   9      195.65      228.38     31.85 o 
  -6   0   9     5872.17     5826.28    117.52 o 
  -5   0   9     1321.95     1302.97     46.99 o 
  -4   0   9     3957.35     3902.81     67.37 o 
  -3   0   9     1434.01     1582.62     36.49 o 
  -2   0   9      617.77      681.37     24.51 o 
  -1   0   9     2194.28     2107.24     39.09 o 
   0   0   9    15374.17    15745.96    149.85 o 
   1   0   9    34841.30    36388.19    362.44 o 
   2   0   9    32407.19    32834.42    306.37 o 
   3   0   9       10.41        0.00      8.48 o 
   4   0   9     1665.85     1662.30     45.91 o 
   5   0   9      931.34      942.12     32.21 o 
   6   0   9     1524.74     1487.74     38.54 o 
   7   0   9     4718.53     4581.67     74.90 o 
   8   0   9      142.92      116.05     17.68 o 
   9   0   9    11360.90    11243.68    144.03 o 
  10   0   9     1978.53     1924.39     54.08 o 
  11   0   9     1128.50     1081.75     44.81 o 
  12   0   9      318.56      281.31     30.31 o 
  13   0   9       33.01        2.25     21.42 o 
  -9   1   9      702.98      636.47     56.23 o 
  -8   1   9     1007.72     1188.36     66.81 o 
  -7   1   9     5853.29     5869.51    110.85 o 
  -6   1   9       30.79       58.43     18.64 o 
  -5   1   9     7043.12     7161.92    115.16 o 
  -4   1   9     2474.92     2418.27     57.80 o 
  -3   1   9      512.17      526.58     28.37 o 
  -2   1   9     2172.60     2068.55     40.60 o 
  -1   1   9      400.50      455.55     20.05 o 
   0   1   9    20016.51    19858.23    182.30 o 
   1   1   9    14352.69    14599.30    140.28 o 
   2   1   9     5479.51     5476.62     80.58 o 
   3   1   9       30.79       41.20     10.31 o 
   4   1   9      153.38      123.94     14.85 o 
   5   1   9       85.85       57.65     11.50 o 
   6   1   9      150.84      148.79     16.17 o 
   7   1   9     6760.69     6552.16     93.30 o 
   8   1   9    15240.99    15000.88    172.31 o 
   9   1   9       76.58       46.36     16.76 o 
  10   1   9     2182.82     2285.99     57.97 o 
  11   1   9      115.34       84.01     23.40 o 
  12   1   9      310.36      319.32     32.06 o 
  13   1   9     1006.48     1274.91     55.17 o 
  -9   2   9     1748.19     1835.67     81.19 o 
  -8   2   9     2667.43     2687.30     75.57 o 
  -7   2   9     1158.53     1266.13     52.59 o 
  -6   2   9     6711.32     6898.16    117.96 o 
  -5   2   9      171.52      228.58     24.90 o 
  -4   2   9      168.31      149.41     20.05 o 
  -3   2   9      375.18      416.44     31.20 o 
  -2   2   9     4514.63     4445.05     97.90 o 
  -1   2   9    24366.97    24913.83    244.48 o 
   0   2   9     4034.20     4281.23     68.03 o 
   1   2   9    37513.77    38118.81    321.75 o 
   2   2   9     2529.38     2712.98     43.12 o 
   3   2   9     1232.83     1296.43     31.13 o 
   4   2   9     4756.88     4619.39     65.84 o 
   5   2   9      849.68      808.61     30.76 o 
   6   2   9    15559.85    15591.13    167.23 o 
   7   2   9     2940.16     3052.08     53.64 o 
   8   2   9     1679.26     1693.97     44.85 o 
   9   2   9     2304.44     2236.17     71.11 o 
  10   2   9      231.33      196.19     29.87 o 
  11   2   9      816.08      878.43     49.22 o 
  12   2   9      433.09      442.77     46.30 o 
  13   2   9      657.10      636.63     54.41 o 
  -9   3   9      272.30      222.61     38.88 o 
  -8   3   9     2317.46     2338.66     80.28 o 
  -7   3   9      787.54      773.73     43.41 o 
  -6   3   9      883.15      848.73     42.97 o 
  -5   3   9       96.76       75.62     19.10 o 
  -4   3   9       58.70       49.69     15.81 o 
  -3   3   9     5579.08     5554.80    144.13 o 
  -2   3   9     6281.45     6376.41    108.23 o 
  -1   3   9     2830.77     2987.62     56.64 o 
   0   3   9    11443.78    11343.70    127.72 o 
   1   3   9      423.19      421.32     20.27 o 
   2   3   9     2102.01     2123.92     37.69 o 
   3   3   9     3957.09     3949.69     55.22 o 
   4   3   9     3067.58     2995.73     50.62 o 
   5   3   9    15570.82    14771.89    173.03 o 
   6   3   9      230.30      243.49     17.39 o 
   7   3   9     9426.90     9295.12    174.51 o 
   8   3   9     1553.23     1462.37     41.39 o 
   9   3   9      315.58      318.68     25.05 o 
  10   3   9      909.34      905.69     38.86 o 
  11   3   9        1.20        0.00     16.88 o 
  12   3   9     3504.22     3696.65     94.57 o 
  13   3   9      915.76     1118.25     81.31 o 
  -8   4   9      125.41      125.05     30.83 o 
  -7   4   9      251.63      251.77     29.62 o 
  -6   4   9      163.04      141.33     23.56 o 
  -5   4   9      268.57      271.43     36.04 o 
  -4   4   9     8148.67     8243.80    154.48 o 
  -3   4   9     1215.20     1138.87     40.04 o 
  -2   4   9    12542.70    12197.78    172.90 o 
  -1   4   9     2835.13     2759.32     62.95 o 
   0   4   9      367.85      369.57     29.50 o 
   1   4   9     1194.19     1275.67     32.42 o 
   2   4   9     5243.48     5354.61     73.28 o 
   3   4   9    25703.41    25903.87    250.21 o 
   4   4   9    28402.30    28385.64    289.48 o 
   5   4   9    10192.20    10152.92    122.34 o 
   6   4   9    11369.66    11660.83    131.94 o 
   7   4   9       22.44        5.44     10.55 o 
   8   4   9      687.67      732.10     31.33 o 
   9   4   9      372.69      345.67     24.99 o 
  10   4   9     1165.01     1190.48     43.22 o 
  11   4   9     9960.23    10388.70    180.68 o 
  12   4   9      214.52      190.71     67.44 o 
  13   4   9     2020.49     1971.41    141.03 o 
  -8   5   9      148.59      100.73     28.45 o 
  -7   5   9       57.19       58.57     20.76 o 
  -6   5   9     1787.01     1796.47     57.22 o 
  -5   5   9     4937.29     5029.32    102.18 o 
  -4   5   9       46.09       51.19     16.15 o 
  -3   5   9    22608.96    22345.30    258.11 o 
  -2   5   9     2517.62     2312.13     59.54 o 
  -1   5   9     1960.16     2104.90     62.43 o 
   0   5   9      400.89      345.64     30.61 o 
   1   5   9     2030.06     2185.94     46.96 o 
   2   5   9    21788.07    21595.24    213.71 o 
   3   5   9     2625.79     2545.44     46.58 o 
   4   5   9    17914.06    17771.65    183.43 o 
   5   5   9    12160.77    11811.66    160.74 o 
   6   5   9       84.44       94.61     13.80 o 
   7   5   9     1450.59     1557.97     39.27 o 
   8   5   9     1109.06     1118.10     36.56 o 
   9   5   9     4750.63     4623.88     86.61 o 
  10   5   9     5897.19     6163.70    141.51 o 
  11   5   9     1917.30     1827.16    104.57 o 
  12   5   9     5639.67     5420.28    235.67 o 
  13   5   9      260.06      209.47     67.44 o 
  -8   6   9        7.88        2.35     32.30 o 
  -7   6   9     1623.93     1750.63     61.97 o 
  -6   6   9      936.81      973.49     43.02 o 
  -5   6   9     2812.60     2804.12     66.65 o 
  -4   6   9     6562.92     6558.88    107.66 o 
  -3   6   9      139.48      130.03     18.89 o 
  -2   6   9     5918.16     5813.33    138.98 o 
  -1   6   9      329.29      319.08     24.28 o 
   0   6   9     2699.54     2525.83     93.08 o 
   1   6   9    25061.22    25542.51    302.85 o 
   2   6   9     1385.89     1444.52     48.04 o 
   3   6   9    14296.88    14101.98    168.42 o 
   4   6   9       38.96       20.74      9.36 o 
   5   6   9       10.89       29.24     10.80 o 
   6   6   9     2838.36     2706.18     56.66 o 
   7   6   9       26.69       16.36     11.85 o 
   8   6   9    10935.58    11325.23    136.14 o 
   9   6   9     1955.13     2093.21     64.74 o 
  10   6   9     5063.14     4974.04    129.89 o 
  11   6   9     1666.04     1720.51    164.08 o 
  12   6   9      360.62      327.86     60.09 o 
  13   6   9      155.35      199.59     70.30 o 
  -7   7   9      272.50      225.63     60.20 o 
  -6   7   9     5420.69     4986.41    158.86 o 
  -5   7   9      618.65      595.82     42.77 o 
  -4   7   9      932.17      982.05     57.00 o 
  -3   7   9      631.16      561.20     36.02 o 
  -2   7   9       14.84       13.84     11.85 o 
  -1   7   9     2696.32     2774.16     62.86 o 
   0   7   9     3523.71     3457.48     70.07 o 
   1   7   9     9706.97     9671.41    139.05 o 
   2   7   9    15070.56    15143.83    223.35 o 
   3   7   9        0.95        0.00      9.87 o 
   4   7   9      100.64      101.96     20.57 o 
   5   7   9     3556.80     3677.50     65.53 o 
   6   7   9     1302.10     1346.79     46.81 o 
   7   7   9    10859.38    10851.08    143.07 o 
   8   7   9      673.61      609.43     32.90 o 
   9   7   9     5484.87     5511.47    179.67 o 
  10   7   9       60.78       49.69     26.35 o 
  11   7   9      394.54      372.98     49.61 o 
  12   7   9      140.16       74.13     51.98 o 
  13   7   9      239.60      254.43     74.74 o 
  -7   8   9     2637.83     2611.47    120.81 o 
  -6   8   9      171.23      154.05     40.17 o 
  -5   8   9      978.91      961.53     89.01 o 
  -4   8   9       56.90       44.79     21.33 o 
  -3   8   9      511.02      509.17     37.93 o 
  -2   8   9     5292.67     5345.02    136.50 o 
  -1   8   9       12.01       34.94     12.76 o 
   0   8   9    12342.32    11962.10    164.41 o 
   1   8   9     2805.52     2667.84     65.79 o 
   2   8   9      137.49      111.03     16.40 o 
   3   8   9      997.24     1096.76     40.82 o 
   4   8   9      136.51      194.26     23.69 o 
   5   8   9     6147.50     6047.25    120.31 o 
   6   8   9     1794.50     1593.71     58.40 o 
   7   8   9     8291.26     8109.35    136.35 o 
   8   8   9    13720.88    13762.59    200.12 o 
   9   8   9        0.43        0.00     21.57 o 
  10   8   9       92.82       30.33     25.20 o 
  11   8   9      162.31      120.53     32.27 o 
  12   8   9     2063.32     2128.61     95.92 o 
  13   8   9     2515.72     3004.73    188.13 o 
  -6   9   9      499.72      435.17     57.63 o 
  -5   9   9      150.87      160.67     36.62 o 
  -4   9   9     2071.11     2119.93     73.11 o 
  -3   9   9     2054.75     2145.64     69.20 o 
  -2   9   9     2542.92     2347.59     69.06 o 
  -1   9   9     8854.51     9213.41    229.94 o 
   0   9   9      620.64      645.30     40.96 o 
   1   9   9     2318.95     2207.88     89.94 o 
   2   9   9      387.31      385.07     24.22 o 
   3   9   9     1865.72     1856.99     49.04 o 
   4   9   9    12959.78    12718.65    199.64 o 
   5   9   9       65.68       59.51     24.89 o 
   6   9   9     9951.10     9823.18    172.32 o 
   7   9   9     2125.27     2046.20     69.39 o 
   8   9   9     2068.55     1899.57     70.35 o 
   9   9   9      100.43       79.62     22.05 o 
  10   9   9       77.48       35.68     31.21 o 
  11   9   9     2673.54     2826.17    128.11 o 
  12   9   9     2548.26     2525.41    102.07 o 
  13   9   9     2547.62     2291.61    123.87 o 
  -6  10   9        0.74        0.00     28.50 o 
  -5  10   9      898.79      798.22     65.98 o 
  -4  10   9      376.33      346.05     46.39 o 
  -3  10   9     6595.48     6769.69    162.02 o 
  -2  10   9     6460.29     6377.34    126.35 o 
  -1  10   9      903.20      830.90     48.35 o 
   0  10   9     2164.12     2179.29    113.84 o 
   1  10   9        2.39        0.00     17.24 o 
   2  10   9     1885.06     1819.22     74.13 o 
   3  10   9     5330.98     5318.26    103.14 o 
   4  10   9     3420.96     3444.70     82.09 o 
   5  10   9    17985.21    17660.85    262.94 o 
   6  10   9      125.51      112.74     23.61 o 
   7  10   9     2010.17     1970.24     68.55 o 
   8  10   9       60.98       69.51     24.70 o 
   9  10   9      864.66      796.14     68.53 o 
  10  10   9     5602.53     5783.14    350.07 o 
  11  10   9       36.74       63.16     38.90 o 
  12  10   9     7706.80     7696.51    303.54 o 
  13  10   9     1812.58     1857.30    159.93 o 
  -5  11   9      269.97      230.42     82.83 o 
  -4  11   9     3414.43     3413.41    122.13 o 
  -3  11   9      515.82      584.06     52.84 o 
  -2  11   9     5902.34     5792.90    121.77 o 
  -1  11   9      545.85      602.47     39.31 o 
   0  11   9      144.49       86.91     21.06 o 
   1  11   9      563.67      630.15     54.34 o 
   2  11   9      493.81      508.33     44.54 o 
   3  11   9     4937.37     4911.30    101.82 o 
   4  11   9     5126.17     5014.89    101.52 o 
   5  11   9      518.60      532.27     38.79 o 
   6  11   9     2221.94     2083.69     71.50 o 
   7  11   9      140.10       77.23     26.84 o 
   8  11   9     1144.60     1074.22     56.18 o 
   9  11   9     3718.09     3567.77    102.96 o 
  10  11   9     1424.36     1288.70     92.97 o 
  11  11   9    10994.63    10807.85    274.86 o 
  12  11   9      110.21       55.41     55.84 o 
  13  11   9      281.82      254.29     78.03 o 
  -4  12   9       86.58       88.65     31.74 o 
  -3  12   9     2678.43     2715.63    124.21 o 
  -2  12   9       47.47       34.89     23.98 o 
  -1  12   9      117.30      119.87     37.80 o 
   0  12   9     2039.17     2052.61     85.06 o 
   1  12   9      520.52      554.10     46.86 o 
   2  12   9    11028.72    11077.07    236.80 o 
   3  12   9     2825.26     2999.07    102.62 o 
   4  12   9     7277.43     7251.89    122.77 o 
   5  12   9     2587.71     2486.81     68.71 o 
   6  12   9      757.13      699.88     41.96 o 
   7  12   9     3770.03     3803.74    110.71 o 
   8  12   9     1253.30     1206.53     59.44 o 
   9  12   9     8698.66     8607.32    174.79 o 
  10  12   9     4617.99     4448.55    122.69 o 
  11  12   9      998.24     1084.13     86.30 o 
  12  12   9      981.94      826.14    108.10 o 
  13  12   9       75.98       55.98     57.70 o 
  -4  13   9     1664.93     1648.25    121.27 o 
  -3  13   9       62.10       22.16     27.52 o 
  -2  13   9       22.45       53.05     38.66 o 
  -1  13   9      160.38      192.86     40.09 o 
   0  13   9     6361.43     6359.51    278.62 o 
   1  13   9    15771.29    15192.14    304.84 o 
   2  13   9      930.88      889.07    105.02 o 
   3  13   9     9545.38     9553.04    216.98 o 
   4  13   9     1587.88     1599.36     77.99 o 
   5  13   9      169.67      145.35     22.47 o 
   6  13   9     1100.11     1111.07     54.50 o 
   7  13   9     1311.90     1343.08     58.26 o 
   8  13   9    12493.95    11894.12    210.69 o 
   9  13   9     1235.39     1311.48     84.60 o 
  10  13   9     4241.19     4235.63    103.06 o 
  11  13   9      726.40      770.87     75.64 o 
  12  13   9       14.07        0.00     46.39 o 
  -3  14   9      200.03      200.45     46.25 o 
  -2  14   9       58.81       47.25     29.35 o 
  -1  14   9     6287.73     6252.42    197.01 o 
   0  14   9     3785.29     3777.17    140.46 o 
   1  14   9     3910.55     3907.65    123.48 o 
   2  14   9     3103.92     3114.22    107.67 o 
   3  14   9      198.45      202.37     41.96 o 
   4  14   9      759.27      745.28     62.43 o 
   5  14   9     1100.81      978.50     66.73 o 
   6  14   9     6548.25     6400.14    116.87 o 
   7  14   9    12881.67    13117.64    216.33 o 
   8  14   9      988.89     1087.92     73.05 o 
   9  14   9     2889.76     2875.72     92.92 o 
  10  14   9      115.11      109.17     33.49 o 
  11  14   9        0.23       11.14     27.09 o 
  12  14   9      666.42      606.64     93.78 o 
  -2  15   9     3145.48     2961.06    130.87 o 
  -1  15   9        0.23        5.44     28.35 o 
   0  15   9     7563.10     7688.07    226.08 o 
   1  15   9     1429.10     1655.27     90.63 o 
   2  15   9      365.92      318.77     45.75 o 
   3  15   9       72.81       19.99     23.63 o 
   4  15   9       62.40       76.78     29.78 o 
   5  15   9     4851.23     4656.01    204.10 o 
   6  15   9     4200.22     3921.46    135.83 o 
   7  15   9     3645.47     3645.60     82.23 o 
   8  15   9     6070.31     5770.37    125.83 o 
   9  15   9      148.34       91.93     27.61 o 
  10  15   9      403.53      326.47     42.11 o 
  11  15   9      729.62      808.82     58.82 o 
   0  16   9        9.17        3.43     26.49 o 
   1  16   9      489.96      500.12     55.98 o 
   2  16   9       22.65       20.04     26.34 o 
   3  16   9      716.55      722.47     66.58 o 
   4  16   9     6173.65     6284.60    175.26 o 
   5  16   9       80.48      138.00     41.81 o 
   6  16   9     8027.71     8176.09    214.31 o 
   7  16   9     2080.58     2064.33    103.59 o 
   8  16   9     1583.64     1456.61    128.93 o 
   9  16   9        3.07        8.73     21.60 o 
  10  16   9        0.06        0.00     28.00 o 
   1  17   9        0.29        8.73     27.92 o 
   2  17   9     2012.92     2085.47     89.98 o 
   3  17   9     2965.11     2985.13    117.40 o 
   4  17   9     1561.19     1564.36     99.79 o 
   5  17   9     6927.38     6867.80    231.66 o 
   6  17   9      283.50      290.65     57.99 o 
   7  17   9      341.83      405.05     69.44 o 
   8  17   9       83.61       56.56     43.81 o 
   9  17   9      291.83      280.48     67.58 o 
   3  18   9     4476.93     4520.94    158.72 o 
   4  18   9     5783.85     5927.96    170.37 o 
   5  18   9      243.60      265.01     45.54 o 
   6  18   9       52.22       16.16     31.52 o 
   7  18   9        6.64        3.66     28.79 o 
  -2 -16  10     4464.97     4585.27    242.76 o 
  -1 -16  10     1381.49     1325.76     84.99 o 
  -5 -15  10     1964.10     1846.09    114.07 o 
  -4 -15  10      346.74      407.42     74.67 o 
  -3 -15  10     5217.48     4948.58    191.29 o 
  -2 -15  10      148.06      167.95     44.38 o 
  -1 -15  10      951.70      922.27     72.15 o 
   0 -15  10       65.81       62.44     32.98 o 
   1 -15  10       61.59       23.08     28.55 o 
   2 -15  10     4621.40     4875.79    124.11 o 
  -6 -14  10       22.19       76.40     45.11 o 
  -5 -14  10     3708.09     3453.69    212.90 o 
  -4 -14  10     2174.83     2133.86    112.21 o 
  -3 -14  10      282.39      306.77     64.29 o 
  -2 -14  10     2406.30     2578.37    113.04 o 
  -1 -14  10       10.70       43.85     23.40 o 
   0 -14  10      914.46      848.64     53.82 o 
   1 -14  10     3248.59     3281.71     93.55 o 
   2 -14  10      683.00      715.87     49.27 o 
   3 -14  10     6508.22     6602.46    146.12 o 
   4 -14  10      513.17      568.88     42.28 o 
  -7 -13  10        8.04        0.00     26.26 o 
  -6 -13  10     4699.02     4861.34    117.25 o 
  -5 -13  10     1100.03     1185.39    168.31 o 
  -4 -13  10     1307.89     1161.83     69.01 o 
  -3 -13  10     1066.26     1050.30     63.21 o 
  -2 -13  10        0.26        0.00     20.73 o 
  -1 -13  10     1925.99     1885.15     64.57 o 
   0 -13  10      179.82      177.83     26.96 o 
   1 -13  10     3955.44     4130.45     92.12 o 
   2 -13  10     5650.61     5680.86    131.21 o 
   3 -13  10      252.23      296.41     31.87 o 
   4 -13  10      377.59      409.64     35.73 o 
   5 -13  10       16.53        0.00     22.10 o 
  -8 -12  10      847.38      940.10     54.77 o 
  -7 -12  10     2724.59     2879.22     80.64 o 
  -6 -12  10       14.63       15.90     19.50 o 
  -5 -12  10     4277.97     4184.89    103.75 o 
  -4 -12  10      206.12      226.57     37.29 o 
  -3 -12  10      109.26      106.59     30.12 o 
  -2 -12  10     3189.92     2907.43     80.73 o 
  -1 -12  10       44.24        4.09     17.89 o 
   0 -12  10     8195.50     8199.42    143.46 o 
   1 -12  10     1893.89     1950.28     61.20 o 
   2 -12  10     1401.60     1570.54     74.21 o 
   3 -12  10      281.84      281.16     37.92 o 
   4 -12  10       59.87       60.02     22.23 o 
   5 -12  10      580.85      611.38     93.82 o 
   6 -12  10      449.07      440.32     39.61 o 
  -8 -11  10      778.01      735.99     70.69 o 
  -7 -11  10     1053.23     1118.25     67.10 o 
  -6 -11  10     1673.11     1753.74     74.78 o 
  -5 -11  10      245.29      223.24     28.89 o 
  -4 -11  10     2149.98     2112.27     50.26 o 
  -3 -11  10     5628.22     5304.12    115.10 o 
  -2 -11  10     1895.42     1746.22     72.56 o 
  -1 -11  10     9243.56     8992.50    153.51 o 
   0 -11  10      617.08      602.08     40.45 o 
   1 -11  10     1449.61     1458.25     47.47 o 
   2 -11  10      499.79      581.19     61.27 o 
   3 -11  10      147.21      129.68     39.04 o 
   4 -11  10     3175.10     3245.19     82.67 o 
   5 -11  10       58.20       49.45     20.49 o 
   6 -11  10     4475.90     4499.89    105.70 o 
   7 -11  10     2233.80     2280.47     78.50 o 
  -8 -10  10     3000.16     2936.43    162.22 o 
  -7 -10  10      613.81      604.37     79.04 o 
  -6 -10  10      185.04      146.79     33.03 o 
  -5 -10  10     2607.05     2399.99     75.66 o 
  -4 -10  10      474.98      415.21     36.47 o 
  -3 -10  10     8863.32     8631.83    108.85 o 
  -2 -10  10      143.78      165.54     36.49 o 
  -1 -10  10     2172.78     2142.45     65.15 o 
   0 -10  10     4499.32     4543.99     85.32 o 
   1 -10  10       43.26       80.14     17.17 o 
   2 -10  10       11.89       11.12     19.18 o 
   3 -10  10     4915.34     4880.30    100.91 o 
   4 -10  10     3263.65     3378.80    137.67 o 
   5 -10  10    12698.95    12608.74    215.98 o 
   6 -10  10       58.97        0.00     23.38 o 
   7 -10  10     1263.02     1262.15     89.79 o 
   8 -10  10        6.23        0.00     21.55 o 
  -9  -9  10     3087.29     2931.85    174.39 o 
  -8  -9  10      234.25      152.49     58.28 o 
  -7  -9  10       52.13       22.62     29.27 o 
  -6  -9  10      232.89      252.62     33.65 o 
  -5  -9  10       55.28       50.73     22.24 o 
  -4  -9  10     5526.95     5601.54    100.68 o 
  -3  -9  10     3183.43     3169.10     68.90 o 
  -2  -9  10     5076.24     4912.19     83.30 o 
  -1  -9  10      495.22      515.72     46.65 o 
   0  -9  10      125.17       95.91     18.18 o 
   1  -9  10     2010.55     1979.19     58.92 o 
   2  -9  10       75.14      110.79     21.58 o 
   3  -9  10     4238.97     4279.69     92.26 o 
   4  -9  10     6081.47     6222.55    117.79 o 
   5  -9  10     2355.40     2397.66     76.54 o 
   6  -9  10     2186.91     2256.45     65.28 o 
   7  -9  10       55.76       78.17     28.71 o 
   8  -9  10      396.75      447.62     41.09 o 
  -9  -8  10      245.19      200.30     68.15 o 
  -8  -8  10       20.62        0.00     41.67 o 
  -7  -8  10       15.93       17.00     32.84 o 
  -6  -8  10     2425.33     2628.27    102.34 o 
  -5  -8  10     3041.80     3026.52     82.53 o 
  -4  -8  10      558.86      585.92     35.42 o 
  -3  -8  10     4129.04     4214.69     81.73 o 
  -2  -8  10      279.06      251.39     22.63 o 
  -1  -8  10       20.77       20.54     11.59 o 
   0  -8  10      662.39      617.36     32.10 o 
   1  -8  10     1951.28     2036.32     52.96 o 
   2  -8  10     8997.71     8790.39    143.47 o 
   3  -8  10      498.20      470.23     33.63 o 
   4  -8  10     6181.61     5996.13    102.33 o 
   5  -8  10      981.05      879.95     43.17 o 
   6  -8  10       26.55        0.00     16.17 o 
   7  -8  10      999.11     1019.06     48.73 o 
   8  -8  10      838.35      751.95     45.50 o 
   9  -8  10     3586.86     3457.00    136.58 o 
  -9  -7  10        1.61        0.00     43.24 o 
  -8  -7  10       30.11       63.99     38.50 o 
  -7  -7  10     3771.98     4040.44    143.51 o 
  -6  -7  10      770.73      758.78     48.43 o 
  -5  -7  10     5984.74     5974.06    120.54 o 
  -4  -7  10     3315.92     3265.48     74.21 o 
  -3  -7  10      291.29      337.82     26.96 o 
  -2  -7  10       37.66       64.42     16.01 o 
  -1  -7  10     1571.91     1503.56     42.80 o 
   0  -7  10     7588.28     7515.18    102.20 o 
   1  -7  10    12603.57    12558.23    163.57 o 
   2  -7  10      414.47      446.38     35.03 o 
   3  -7  10     5895.40     5930.66    107.04 o 
   4  -7  10        2.49        0.00     18.21 o 
   5  -7  10      268.53      282.50     28.03 o 
   6  -7  10      887.50      925.48     42.56 o 
   7  -7  10      353.97      349.75     31.98 o 
   8  -7  10     3460.00     3648.02     87.86 o 
   9  -7  10       68.77       18.51     23.15 o 
  10  -7  10     2778.91     2823.95     91.87 o 
  -9  -6  10      251.19      213.81     53.64 o 
  -8  -6  10     1799.27     2107.76    109.65 o 
  -7  -6  10       27.39        0.00     37.51 o 
  -6  -6  10     7095.94     7272.21    163.45 o 
  -5  -6  10     1638.82     1707.52     62.18 o 
  -4  -6  10      147.72      134.95     21.91 o 
  -3  -6  10       51.79       58.85     16.44 o 
  -2  -6  10      748.30      766.49     38.06 o 
  -1  -6  10    10500.58    10141.64    136.86 o 
   0  -6  10     5091.61     5223.90     89.68 o 
   1  -6  10     6624.51     6561.34     87.04 o 
   2  -6  10     3571.68     3329.36     71.35 o 
   3  -6  10        2.41        0.00     12.52 o 
   4  -6  10       84.08       89.74     19.26 o 
   5  -6  10      634.62      627.43     37.10 o 
   6  -6  10     2516.90     2566.03     71.43 o 
   7  -6  10     6333.31     6204.11    112.24 o 
   8  -6  10      210.27      207.72     46.91 o 
   9  -6  10     5667.06     5696.44    115.54 o 
  10  -6  10      240.88      165.18     31.01 o 
  -9  -5  10     1175.64     1276.29     79.64 o 
  -8  -5  10     1597.28     1620.92     82.06 o 
  -7  -5  10     6979.17     6857.43    245.19 o 
  -6  -5  10      185.79      138.48     38.50 o 
  -5  -5  10      603.47      657.48     43.42 o 
  -4  -5  10      812.40      802.11     44.46 o 
  -3  -5  10     5899.59     5612.90     97.25 o 
  -2  -5  10    10247.86    10286.38    142.12 o 
  -1  -5  10        1.77        1.75     10.74 o 
   0  -5  10     8813.25     8669.87    119.99 o 
   1  -5  10     3403.84     3323.98     55.55 o 
   2  -5  10      445.22      430.08     24.11 o 
   3  -5  10       25.18       20.85      8.95 o 
   4  -5  10      153.16      146.08     20.48 o 
   5  -5  10     8100.44     7974.35    153.86 o 
   6  -5  10     3568.12     3423.57     75.17 o 
   7  -5  10     8739.32     8619.35    136.73 o 
   8  -5  10     9673.79     9736.75    213.92 o 
   9  -5  10      368.42      356.88     34.31 o 
  10  -5  10       87.52       62.17     25.43 o 
  11  -5  10      365.21      324.34     41.71 o 
  -9  -4  10     6507.65     6719.32    216.99 o 
  -8  -4  10     2072.94     2151.53    162.39 o 
  -7  -4  10     1574.16     1362.83     72.79 o 
  -6  -4  10     1210.63     1202.67     64.41 o 
  -5  -4  10       55.91       27.10     19.56 o 
  -4  -4  10     6412.88     6197.04    105.86 o 
  -3  -4  10     5448.52     5557.49     88.12 o 
  -2  -4  10     5663.11     5542.18     93.94 o 
  -1  -4  10     8765.13     9056.96    118.66 o 
   0  -4  10      345.44      408.46     21.01 o 
   1  -4  10     3461.28     3666.41     63.11 o 
   2  -4  10       25.33       13.18     11.72 o 
   3  -4  10       16.90        7.49     10.10 o 
   4  -4  10     3127.27     3017.19     55.85 o 
   5  -4  10      261.72      240.37     23.96 o 
   6  -4  10    14162.57    13736.74    181.76 o 
   7  -4  10     2703.62     2685.80     78.63 o 
   8  -4  10     2503.46     2519.11     88.84 o 
   9  -4  10       35.92        9.52     17.77 o 
  10  -4  10        2.08        0.00     19.18 o 
  11  -4  10     3255.27     3259.79     99.09 o 
  -9  -3  10       23.23       21.24     43.69 o 
  -8  -3  10     2444.56     2578.77    127.57 o 
  -7  -3  10      439.36      415.49     46.86 o 
  -6  -3  10       71.42       62.04     26.34 o 
  -5  -3  10     3829.27     3792.10    105.36 o 
  -4  -3  10        5.20        3.30     17.67 o 
  -3  -3  10    20545.31    20343.97    236.41 o 
  -2  -3  10     2741.65     2600.20     51.45 o 
  -1  -3  10     2368.11     2454.93     48.02 o 
   0  -3  10      783.78      891.39     34.88 o 
   1  -3  10      168.64      153.99     16.00 o 
   2  -3  10     2952.61     2727.26     58.77 o 
   3  -3  10     4265.44     4346.72     71.20 o 
   4  -3  10     5794.46     5921.98     88.37 o 
   5  -3  10    10837.18    10749.75    136.78 o 
   6  -3  10       38.95       29.19     12.10 o 
   7  -3  10     1503.78     1407.88     38.31 o 
   8  -3  10       10.53       28.43     12.48 o 
   9  -3  10      691.53      695.92     27.59 o 
  10  -3  10     1988.53     2100.41     68.50 o 
  11  -3  10       71.06        0.00     24.99 o 
  12  -3  10     5005.62     5122.76    128.48 o 
  -9  -2  10     1287.93     1358.31    103.88 o 
  -8  -2  10        0.82        5.33     36.59 o 
  -7  -2  10      806.59      711.05    203.39 o 
  -6  -2  10     2806.80     2783.20    105.82 o 
  -5  -2  10      652.06      609.48     47.82 o 
  -4  -2  10     9490.69     9441.02    177.61 o 
  -3  -2  10      189.95      191.26     19.86 o 
  -2  -2  10     2400.70     2407.07     45.04 o 
  -1  -2  10       17.25        4.41      9.59 o 
   0  -2  10     1093.23     1135.24     31.79 o 
   1  -2  10    14572.01    14958.96    191.58 o 
   2  -2  10      356.77      341.07     21.26 o 
   3  -2  10    17600.50    16830.83    211.69 o 
   4  -2  10    16323.99    15762.93    182.74 o 
   5  -2  10     7370.40     7358.72    104.86 o 
   6  -2  10     2458.27     2528.46     55.58 o 
   7  -2  10      535.21      544.09     27.75 o 
   8  -2  10     3068.56     3155.94     65.45 o 
   9  -2  10     1914.17     1939.06     51.80 o 
  10  -2  10     2605.24     2649.50     74.11 o 
  11  -2  10     5394.49     5259.90     95.67 o 
  12  -2  10       49.23       45.01     31.53 o 
  -9  -1  10      140.18      206.73     55.34 o 
  -8  -1  10      754.90      702.72     77.71 o 
  -7  -1  10      580.39      619.17    118.84 o 
  -6  -1  10     6020.74     6268.69    185.81 o 
  -5  -1  10     5828.29     6030.75    146.10 o 
  -4  -1  10     1018.72     1017.79     35.03 o 
  -3  -1  10     5413.56     5469.43     74.94 o 
  -2  -1  10      333.50      387.39     20.76 o 
  -1  -1  10     1494.08     1567.67     34.61 o 
   0  -1  10     8763.00     8672.50    106.47 o 
   1  -1  10     7160.41     7299.20     92.93 o 
   2  -1  10    39621.98    39386.55    364.35 o 
   3  -1  10      596.06      598.33     30.14 o 
   4  -1  10    20662.02    20451.98    226.62 o 
   5  -1  10      504.14      542.85     43.45 o 
   6  -1  10      999.94      952.85     35.36 o 
   7  -1  10     5894.73     5982.58    101.62 o 
   8  -1  10      746.13      734.39     33.39 o 
   9  -1  10    11759.91    11654.44    148.75 o 
  10  -1  10     4672.71     4562.17     84.58 o 
  11  -1  10      766.17      709.56     39.60 o 
  12  -1  10      718.09      732.98     42.09 o 
  -9   0  10      306.66      257.02     57.87 o 
  -8   0  10        1.86        0.00     42.59 o 
  -7   0  10     8613.56     9110.19    186.08 o 
  -6   0  10     1259.31     1288.64     64.08 o 
  -5   0  10     6969.52     6994.11    114.86 o 
  -4   0  10     2904.31     3000.17     60.05 o 
  -3   0  10      190.79      210.41     18.62 o 
  -2   0  10      292.09      337.69     19.86 o 
  -1   0  10     1553.10     1535.35     37.55 o 
   0   0  10     1480.27     1353.76     37.63 o 
   1   0  10    12094.29    11774.93    128.23 o 
   2   0  10      385.54      365.55     20.15 o 
   3   0  10     2763.71     2646.27     85.54 o 
   4   0  10     1883.93     1907.55     45.56 o 
   5   0  10     1896.05     1923.80     47.30 o 
   6   0  10     6619.25     6542.19    100.00 o 
   7   0  10     2512.49     2467.78     53.79 o 
   8   0  10     8922.43     8792.36    119.69 o 
   9   0  10     1459.79     1471.73     46.46 o 
  10   0  10     2904.98     2972.14     66.97 o 
  11   0  10     1196.07     1087.45     47.94 o 
  12   0  10        0.58        0.00     18.20 o 
  -9   1  10      336.96      339.34     60.61 o 
  -8   1  10     3682.39     3821.72    115.12 o 
  -7   1  10      208.09      256.42     38.10 o 
  -6   1  10    11309.58    11064.89    163.02 o 
  -5   1  10     3457.89     3366.79    123.39 o 
  -4   1  10     1356.41     1343.08     52.35 o 
  -3   1  10      118.52       98.48     22.18 o 
  -2   1  10      125.30       85.44     13.86 o 
  -1   1  10     8579.31     8157.71     95.26 o 
   0   1  10     1178.26     1127.00     29.43 o 
   1   1  10    14935.32    14614.97    143.56 o 
   2   1  10     2075.29     1988.49     37.88 o 
   3   1  10       60.14       37.92     11.50 o 
   4   1  10      140.62      125.83     15.76 o 
   5   1  10      238.73      281.61     19.89 o 
   6   1  10     6517.49     6232.74     96.95 o 
   7   1  10     6211.80     5923.75     96.29 o 
   8   1  10      266.84      249.97     22.43 o 
   9   1  10     4910.83     4865.64     84.47 o 
  10   1  10      162.71      186.27     25.88 o 
  11   1  10       92.07       58.75     19.48 o 
  12   1  10      552.91      530.26     38.92 o 
  13   1  10       72.55       45.94     23.84 o 
  -9   2  10      372.11      304.29     45.31 o 
  -8   2  10     1700.11     1691.30     78.83 o 
  -7   2  10     5184.95     5129.18    105.20 o 
  -6   2  10       48.30       43.51     20.25 o 
  -5   2  10      315.39      298.00     28.48 o 
  -4   2  10     2440.57     2549.47     62.88 o 
  -3   2  10     1956.89     1856.57     50.39 o 
  -2   2  10    10225.92     9995.50    134.14 o 
  -1   2  10      471.96      499.30     24.42 o 
   0   2  10    14385.56    14137.52    141.60 o 
   1   2  10      190.93      157.49     13.39 o 
   2   2  10       27.15       17.46      8.27 o 
   3   2  10     2050.88     1925.56     37.46 o 
   4   2  10      295.09      283.69     18.54 o 
   5   2  10    10626.62    10386.20    134.85 o 
   6   2  10     4716.27     4593.02     72.58 o 
   7   2  10     3904.65     3701.74     71.95 o 
   8   2  10     1426.74     1385.79     48.69 o 
   9   2  10      598.86      589.05     32.13 o 
  10   2  10       15.97       15.90     16.18 o 
  11   2  10      542.55      501.86     34.19 o 
  12   2  10     1343.80     1456.47     56.83 o 
  13   2  10     2836.26     2865.11    101.62 o 
  -8   3  10      685.45      672.65     50.25 o 
  -7   3  10     1220.21     1186.85     85.35 o 
  -6   3  10     1658.87     1633.76     70.07 o 
  -5   3  10      381.25      402.04     41.73 o 
  -4   3  10     5746.41     6022.24    104.24 o 
  -3   3  10     2573.34     2600.32     60.74 o 
  -2   3  10     5630.45     5466.14    101.36 o 
  -1   3  10     9654.56     9335.80    130.43 o 
   0   3  10     1294.03     1385.71     35.59 o 
   1   3  10      408.86      415.03     21.36 o 
   2   3  10     1032.00     1191.43     34.12 o 
   3   3  10     9587.94     9229.94    101.26 o 
   4   3  10    15691.09    15455.87    161.76 o 
   5   3  10      462.87      465.17     29.85 o 
   6   3  10    13871.31    13856.02    155.08 o 
   7   3  10     1763.78     1740.88     43.96 o 
   8   3  10      105.36      104.38     18.43 o 
   9   3  10      168.66      139.15     19.41 o 
  10   3  10       21.49        0.00     15.77 o 
  11   3  10     8994.82     9116.11    132.44 o 
  12   3  10     2369.41     2387.23     85.91 o 
  13   3  10     1568.87     1385.90     87.47 o 
  -8   4  10      268.77      357.71     42.99 o 
  -7   4  10       30.33        5.91     19.28 o 
  -6   4  10      329.42      353.90     32.30 o 
  -5   4  10     3023.70     3176.84     90.62 o 
  -4   4  10       55.08       45.04     16.81 o 
  -3   4  10     9640.19     9443.14    136.23 o 
  -2   4  10     1821.00     1753.21     53.68 o 
  -1   4  10      137.81       93.32     17.38 o 
   0   4  10       16.62        7.74     10.77 o 
   1   4  10      749.41      726.24     28.90 o 
   2   4  10      701.85      582.42     24.43 o 
   3   4  10     1073.45      895.00     30.06 o 
   4   4  10       52.46       39.12      9.97 o 
   5   4  10     1866.71     1757.72     44.66 o 
   6   4  10        4.88       19.11     10.57 o 
   7   4  10      151.70      157.21     17.36 o 
   8   4  10     1341.48     1375.78     41.38 o 
   9   4  10     1103.73     1062.54     42.74 o 
  10   4  10    11826.54    12063.31    168.97 o 
  11   4  10       87.32       52.00     25.45 o 
  12   4  10     5388.50     5662.04    183.34 o 
  13   4  10      116.26      159.65     63.43 o 
  -8   5  10        8.30        0.00     22.32 o 
  -7   5  10      742.18      791.46     51.92 o 
  -6   5  10      876.84     1003.53     47.08 o 
  -5   5  10     2480.06     2353.54     74.11 o 
  -4   5  10     8803.87     8658.97    133.19 o 
  -3   5  10       87.01       65.92     16.63 o 
  -2   5  10     4971.01     4906.68     95.79 o 
  -1   5  10      772.54      783.80     37.02 o 
   0   5  10      996.55      949.25     38.42 o 
   1   5  10     5853.31     5586.87     86.54 o 
   2   5  10     1937.10     2050.06     47.05 o 
   3   5  10    24387.59    24221.36    261.68 o 
   4   5  10     7062.03     7264.55     94.93 o 
   5   5  10     2098.49     2158.05     44.97 o 
   6   5  10        1.18       14.07     10.53 o 
   7   5  10       25.19       22.24     11.14 o 
   8   5  10     3897.59     3899.01     69.58 o 
   9   5  10     1986.44     2046.78     57.61 o 
  10   5  10      352.42      465.18     93.41 o 
  11   5  10     5671.24     5783.52    142.91 o 
  12   5  10        0.02        2.01     41.53 o 
  13   5  10      100.11       18.90     49.11 o 
  -7   6  10       96.47      125.89     45.16 o 
  -6   6  10     3380.65     3306.54     78.29 o 
  -5   6  10     3687.10     3704.57     80.78 o 
  -4   6  10      647.40      677.57     38.07 o 
  -3   6  10     4082.98     3813.52     77.72 o 
  -2   6  10       99.03      108.83     24.62 o 
  -1   6  10     1868.51     1790.73     52.80 o 
   0   6  10     6311.47     6257.79    107.01 o 
   1   6  10      882.33      969.88     38.24 o 
   2   6  10    15538.71    15516.07    203.60 o 
   3   6  10      273.46      303.10     21.38 o 
   4   6  10     1052.59     1078.76     36.68 o 
   5   6  10       41.79       43.88     17.22 o 
   6   6  10      140.99      133.31     22.91 o 
   7   6  10    11498.68    11599.04    137.43 o 
   8   6  10      246.87      174.44     25.01 o 
   9   6  10     5039.32     4900.84    103.75 o 
  10   6  10     1028.50     1015.18     62.29 o 
  11   6  10       52.52       65.39     36.42 o 
  12   6  10        7.75        0.00     44.96 o 
  13   6  10       14.02        0.00     44.24 o 
  -7   7  10     2856.22     3225.35    198.81 o 
  -6   7  10      742.08      712.28     36.36 o 
  -5   7  10     1498.01     1414.43     67.88 o 
  -4   7  10      410.38      390.65     38.32 o 
  -3   7  10       60.62       87.15     17.74 o 
  -2   7  10     3047.32     3036.35     65.73 o 
  -1   7  10      502.68      533.86     31.89 o 
   0   7  10    11182.71    11023.27    159.77 o 
   1   7  10     7010.34     7052.95    114.65 o 
   2   7  10      841.05      845.35     40.10 o 
   3   7  10      124.01      137.78     18.30 o 
   4   7  10      222.09      173.38     23.75 o 
   5   7  10     7681.35     7744.89    110.76 o 
   6   7  10     4725.85     4488.44     90.19 o 
   7   7  10     2764.61     2758.78     74.66 o 
   8   7  10     6731.79     6660.38    135.81 o 
   9   7  10       33.45        0.00     21.90 o 
  10   7  10      924.25      896.06     60.97 o 
  11   7  10      210.98      168.95     50.45 o 
  12   7  10       42.89       67.01     51.55 o 
  13   7  10     2810.38     2840.93    181.41 o 
  -6   8  10     1969.44     1959.81    101.68 o 
  -5   8  10      151.36       53.64     43.09 o 
  -4   8  10      521.59      502.60     42.52 o 
  -3   8  10     4211.00     4138.04     75.20 o 
  -2   8  10      260.73      241.25     22.18 o 
  -1   8  10    20009.91    19165.37    247.95 o 
   0   8  10     1664.62     1613.98     54.76 o 
   1   8  10     7068.05     7041.35    114.86 o 
   2   8  10       10.36       36.95     16.97 o 
   3   8  10       55.84       32.01     13.16 o 
   4   8  10     7656.05     7430.99    144.29 o 
   5   8  10      438.14      371.97     32.98 o 
   6   8  10     4053.05     3956.67     96.54 o 
   7   8  10     7355.01     7061.65    158.52 o 
   8   8  10       80.77       97.18     22.90 o 
   9   8  10     2149.38     2185.57     82.34 o 
  10   8  10      701.70      727.60     56.23 o 
  11   8  10      809.70      859.10     76.14 o 
  12   8  10     4331.18     4342.22    156.11 o 
  13   8  10      743.44      710.30    110.39 o 
  -6   9  10        8.97        0.00     29.23 o 
  -5   9  10      802.68      771.07     67.52 o 
  -4   9  10     2577.53     2338.64     98.02 o 
  -3   9  10     4297.67     4292.36    104.37 o 
  -2   9  10    12833.47    12598.86    200.85 o 
  -1   9  10      178.45      206.35     30.10 o 
   0   9  10     5995.53     5900.62     99.68 o 
   1   9  10      254.04      263.77     24.65 o 
   2   9  10     1493.79     1516.44     46.18 o 
   3   9  10     9524.20     9581.80    142.28 o 
   4   9  10      488.55      463.21     77.32 o 
   5   9  10    14620.83    14633.54    230.20 o 
   6   9  10     2515.58     2257.82     71.73 o 
   7   9  10     4057.63     3853.90    118.35 o 
   8   9  10     1089.42     1019.39     55.79 o 
   9   9  10      192.79      173.36     30.88 o 
  10   9  10     1669.35     1548.98     94.66 o 
  11   9  10      135.49      143.52     44.79 o 
  12   9  10     6024.28     6177.13    191.19 o 
  13   9  10     4116.21     4639.70    171.65 o 
  -5  10  10        7.39        9.86     27.34 o 
  -4  10  10     3446.80     3415.62    123.91 o 
  -3  10  10     2027.00     2138.52     77.76 o 
  -2  10  10     3246.81     3216.75     87.46 o 
  -1  10  10     4793.26     4595.42    129.63 o 
   0  10  10       56.19       36.87     19.63 o 
   1  10  10      770.02      745.95     28.34 o 
   2  10  10     2483.54     2428.18     79.06 o 
   3  10  10     6760.36     6601.07    124.14 o 
   4  10  10    10292.51    10255.93    173.42 o 
   5  10  10        2.40        0.00     16.34 o 
   6  10  10     2195.84     2227.08     71.96 o 
   7  10  10      329.49      296.07     33.62 o 
   8  10  10      292.42      262.42     34.67 o 
   9  10  10     2957.26     2975.73     93.76 o 
  10  10  10       43.60       19.89     45.24 o 
  11  10  10    10046.96    10079.35    265.81 o 
  12  10  10     1458.65     1720.28    145.32 o 
  13  10  10     1507.14     1602.88    148.34 o 
  -5  11  10     3458.78     3453.46    156.42 o 
  -4  11  10       28.95       16.84     29.09 o 
  -3  11  10     4483.77     4318.88    138.70 o 
  -2  11  10      446.48      410.90     50.74 o 
  -1  11  10       75.47       65.42     24.33 o 
   0  11  10     1307.90     1325.28     61.13 o 
   1  11  10        6.64        5.95     17.06 o 
   2  11  10     3847.84     3775.94    117.90 o 
   3  11  10     2315.21     2315.56     61.67 o 
   4  11  10     1357.74     1355.85     53.37 o 
   5  11  10     3506.56     3300.32     85.03 o 
   6  11  10       47.58       28.86     18.72 o 
   7  11  10      701.98      697.69     46.42 o 
   8  11  10     1162.81     1141.67    103.14 o 
   9  11  10     2375.45     2211.78     81.64 o 
  10  11  10     9467.39     9312.13    162.80 o 
  11  11  10       26.97       10.84     38.73 o 
  12  11  10     1993.73     1952.65    152.34 o 
  13  11  10       89.59       29.07     51.98 o 
  -4  12  10     2239.90     2179.64    103.02 o 
  -3  12  10       72.56       46.86     28.97 o 
  -2  12  10       10.40       24.06     30.00 o 
  -1  12  10      842.87      977.04     51.78 o 
   0  12  10     2096.72     1929.54     85.99 o 
   1  12  10     7681.26     7454.07    184.93 o 
   2  12  10     1023.34     1102.64     64.68 o 
   3  12  10    12573.89    12994.86    273.34 o 
   4  12  10    10080.98     9767.12    188.10 o 
   5  12  10      253.77      282.24     29.11 o 
   6  12  10      657.70      609.03     53.84 o 
   7  12  10      170.58      197.57     29.55 o 
   8  12  10     6933.58     7133.27    192.56 o 
   9  12  10     1400.49     1317.85     66.65 o 
  10  12  10     1023.23     1025.65     63.50 o 
  11  12  10     2210.03     2257.38    115.65 o 
  12  12  10       34.71       29.64     50.11 o 
  -3  13  10        5.98        0.00     25.94 o 
  -2  13  10      262.80      238.55     41.26 o 
  -1  13  10     5017.10     5374.89    183.98 o 
   0  13  10     7591.69     7486.45    272.04 o 
   1  13  10     1641.49     1648.67    119.20 o 
   2  13  10     8441.55     8288.67    201.88 o 
   3  13  10       18.15       41.79     24.76 o 
   4  13  10      230.15      227.61     57.34 o 
   5  13  10      116.30      138.56     21.37 o 
   6  13  10      203.62      251.74     29.20 o 
   7  13  10     3641.97     3734.63     98.56 o 
   8  13  10      531.32      445.81     42.49 o 
   9  13  10     4298.37     4301.68    136.42 o 
  10  13  10     1006.22     1060.71     65.45 o 
  11  13  10      265.08      198.59     63.86 o 
  12  13  10       14.55       21.76     47.40 o 
  -2  14  10     1691.36     1722.86    101.80 o 
  -1  14  10      178.16      173.39     43.38 o 
   0  14  10     5596.05     5647.07    188.42 o 
   1  14  10     4901.84     4699.95    165.52 o 
   2  14  10      209.52      164.39     34.74 o 
   3  14  10        3.98       21.64     23.64 o 
   4  14  10       36.09       47.88     26.66 o 
   5  14  10     3818.47     3869.88    131.37 o 
   6  14  10     6458.07     6445.06    124.39 o 
   7  14  10      599.96      606.44     52.39 o 
   8  14  10    10966.18    10730.89    197.76 o 
   9  14  10       92.86       69.77     33.79 o 
  10  14  10      313.31      265.77     40.32 o 
  11  14  10      202.76      192.35     58.85 o 
  12  14  10      341.59      229.80     70.02 o 
  -1  15  10     5631.68     5523.94    191.86 o 
   0  15  10      573.13      601.49     64.15 o 
   1  15  10      535.59      475.20     57.27 o 
   2  15  10       10.37       31.35     27.49 o 
   3  15  10        7.04        0.00     22.51 o 
   4  15  10     2779.49     2662.20    146.90 o 
   5  15  10      778.13      684.38     62.29 o 
   6  15  10     1993.69     1886.54     98.57 o 
   7  15  10     4013.02     3984.68    102.00 o 
   8  15  10      222.52      167.04     46.04 o 
   9  15  10      134.76      101.81     28.73 o 
  10  15  10       72.50       21.33     29.72 o 
  11  15  10      817.09      895.09     60.95 o 
   0  16  10      325.51      326.30     52.98 o 
   1  16  10       20.56        0.00     26.49 o 
   2  16  10      553.39      498.11     61.28 o 
   3  16  10     2234.41     2270.95    115.83 o 
   4  16  10      139.87      137.31     42.81 o 
   5  16  10     6829.72     7448.24    244.26 o 
   6  16  10     1109.42     1012.27     90.78 o 
   7  16  10     1061.94     1056.65     97.36 o 
   8  16  10      807.27      734.66    129.00 o 
   9  16  10      216.00      181.46     34.26 o 
  10  16  10     3312.89     3122.72    112.15 o 
   2  17  10      183.50      187.26     51.98 o 
   3  17  10     2618.67     2600.68    128.86 o 
   4  17  10     5666.46     5831.05    208.47 o 
   5  17  10      169.71      126.14     43.81 o 
   6  17  10     2161.99     2267.79    130.01 o 
   7  17  10       44.84       35.37     39.52 o 
   8  17  10       41.25        0.00     39.66 o 
   9  17  10     1897.42     1653.13    130.44 o 
   5  18  10     1668.36     1742.19    113.83 o 
   6  18  10       13.89        1.72     34.08 o 
  -3 -15  11       38.11       51.77     36.97 o 
  -2 -15  11     2925.44     3000.56    129.36 o 
  -1 -15  11       28.01       61.44     37.44 o 
   0 -15  11      106.36      119.67     74.31 o 
   1 -15  11     3640.86     3566.84    129.47 o 
  -5 -14  11     2453.95     2617.10    262.66 o 
  -4 -14  11      459.12      355.79     60.41 o 
  -3 -14  11     1867.89     1853.32    105.82 o 
  -2 -14  11        4.29        0.00     30.20 o 
  -1 -14  11      372.46      361.53     53.21 o 
   0 -14  11      847.24      865.73     59.68 o 
   1 -14  11     1177.57     1300.84    101.39 o 
   2 -14  11     4235.81     4626.08    176.74 o 
   3 -14  11        0.35       14.32     30.34 o 
  -6 -13  11       99.14      133.92     53.28 o 
  -5 -13  11     2328.78     2460.10    124.37 o 
  -4 -13  11     1461.99     1378.27     96.89 o 
  -3 -13  11       19.83        1.99     23.62 o 
  -2 -13  11      451.26      410.84     44.90 o 
  -1 -13  11      150.33      140.26     27.29 o 
   0 -13  11     4626.90     4717.48    106.46 o 
   1 -13  11     2001.96     2051.68     74.03 o 
   2 -13  11      907.08      914.40     65.99 o 
   3 -13  11     1312.03     1445.25     72.93 o 
   4 -13  11        3.99       18.51     22.04 o 
  -7 -12  11      231.79      298.15     35.00 o 
  -6 -12  11     3404.79     3408.94     83.39 o 
  -5 -12  11       34.70        2.83     25.41 o 
  -4 -12  11       36.67       59.68     29.22 o 
  -3 -12  11     2535.15     2603.91     94.34 o 
  -2 -12  11      190.93      160.73     28.13 o 
  -1 -12  11     6817.20     6807.94    133.66 o 
   0 -12  11      360.59      383.00     54.72 o 
   1 -12  11     3325.22     3484.41     86.60 o 
   2 -12  11      702.08      776.94     67.57 o 
   3 -12  11       22.89       14.61     20.82 o 
   4 -12  11     1435.36     1372.60     59.12 o 
   5 -12  11        2.25        0.00     21.82 o 
   6 -12  11     1779.93     1850.80     77.28 o 
  -7 -11  11     1633.36     1607.43    102.90 o 
  -6 -11  11      126.70      160.52     35.15 o 
  -5 -11  11      171.93      134.53     30.02 o 
  -4 -11  11     1556.25     1413.83     49.57 o 
  -3 -11  11     4158.48     4264.92    105.26 o 
  -2 -11  11     8687.47     8543.90    253.76 o 
  -1 -11  11      450.18      567.27     50.77 o 
   0 -11  11     1630.07     1643.57     59.48 o 
   1 -11  11      837.19      738.58     38.51 o 
   2 -11  11      648.42      583.13     58.36 o 
   3 -11  11      669.88      698.99     72.93 o 
   4 -11  11      187.76      175.85     40.78 o 
   5 -11  11     6747.68     6827.98    148.64 o 
   6 -11  11     1360.80     1359.06    106.74 o 
   7 -11  11     1806.64     1921.61     98.20 o 
  -8 -10  11      207.70      193.29     60.71 o 
  -7 -10  11       16.87       10.58     26.63 o 
  -6 -10  11       48.52        0.00     25.33 o 
  -5 -10  11      143.12      168.72     28.79 o 
  -4 -10  11     3358.81     3581.23     79.34 o 
  -3 -10  11      141.96      161.70     26.44 o 
  -2 -10  11     3796.10     3619.33     91.79 o 
  -1 -10  11     6419.76     6111.91    122.48 o 
   0 -10  11       12.97        0.00     14.77 o 
   1 -10  11      447.36      403.36     30.60 o 
   2 -10  11      190.90      186.66     32.97 o 
   3 -10  11     3517.60     3415.32     95.37 o 
   4 -10  11     2912.99     2875.62     79.07 o 
   5 -10  11       27.10       18.35     22.96 o 
   6 -10  11     2996.28     3072.55    120.49 o 
   7 -10  11      241.05      212.68     45.88 o 
  -8  -9  11      396.63      359.66     75.03 o 
  -7  -9  11      316.54      329.49     75.81 o 
  -6  -9  11      735.97      733.09     50.11 o 
  -5  -9  11     3816.91     3879.85    103.56 o 
  -4  -9  11      867.99      867.08     42.24 o 
  -3  -9  11     6409.34     6327.69    108.08 o 
  -2  -9  11     2192.20     2260.50     55.34 o 
  -1  -9  11        7.45        8.25     15.06 o 
   0  -9  11      452.79      525.23     33.00 o 
   1  -9  11       11.07       14.42     15.26 o 
   2  -9  11     3549.58     3564.25     86.07 o 
   3  -9  11     3201.31     3202.64     86.75 o 
   4  -9  11     5652.85     5733.26    115.26 o 
   5  -9  11     5813.31     5910.37    132.12 o 
   6  -9  11      126.19      151.70     30.03 o 
   7  -9  11       37.31       58.61     23.04 o 
   8  -9  11       57.27       78.86     26.30 o 
  -8  -8  11        5.01        0.00     42.38 o 
  -7  -8  11     3681.95     3858.35    179.04 o 
  -6  -8  11     2605.54     2752.54     88.88 o 
  -5  -8  11     1966.62     1948.77     69.29 o 
  -4  -8  11     8682.83     8605.19    136.45 o 
  -3  -8  11       13.68        5.49     16.25 o 
  -2  -8  11      412.63      412.83     29.20 o 
  -1  -8  11      865.08      845.99     34.50 o 
   0  -8  11     5959.38     6017.97    111.32 o 
   1  -8  11     7627.93     7658.72    152.20 o 
   2  -8  11       76.66       67.56     21.52 o 
   3  -8  11     6095.97     5830.86    114.04 o 
   4  -8  11     3817.65     3846.22     98.45 o 
   5  -8  11      297.05      263.38     31.88 o 
   6  -8  11       52.67       34.87     22.75 o 
   7  -8  11       17.82       20.03     19.46 o 
   8  -8  11     6852.04     6963.67    130.76 o 
   9  -8  11     1305.66     1353.63     67.68 o 
  -9  -7  11      118.11      205.17     69.44 o 
  -8  -7  11     1516.36     1723.81    104.70 o 
  -7  -7  11        4.28       41.19     34.11 o 
  -6  -7  11     4609.65     4804.83    136.65 o 
  -5  -7  11     2500.52     2494.01     77.82 o 
  -4  -7  11      445.78      443.43     33.91 o 
  -3  -7  11      106.53       87.05     19.98 o 
  -2  -7  11      326.84      335.07     27.30 o 
  -1  -7  11     6722.59     6619.19    104.63 o 
   0  -7  11     7682.58     7614.20    110.96 o 
   1  -7  11     3849.55     3828.84     59.79 o 
   2  -7  11     9972.47     9922.91    159.10 o 
   3  -7  11       95.17       97.55     22.38 o 
   4  -7  11       54.91       41.05     18.89 o 
   5  -7  11     1937.60     1918.99     60.74 o 
   6  -7  11     2034.16     1887.49     62.98 o 
   7  -7  11     7180.60     7187.43    126.79 o 
   8  -7  11      203.79      192.50     35.27 o 
   9  -7  11     3735.91     3759.56    173.07 o 
  10  -7  11      671.82      603.17     51.66 o 
  -9  -6  11     1237.83     1189.79    148.26 o 
  -8  -6  11      821.79      759.73     78.33 o 
  -7  -6  11     7213.36     6901.37    310.63 o 
  -6  -6  11      219.77      255.10     41.56 o 
  -5  -6  11     2297.81     2281.26     74.38 o 
  -4  -6  11      123.11      105.43     22.00 o 
  -3  -6  11      172.60      191.08     24.13 o 
  -2  -6  11     7436.63     7361.17    116.51 o 
  -1  -6  11      781.41      770.33     39.99 o 
   0  -6  11    13729.18    13379.57    169.40 o 
   1  -6  11     6134.79     6092.03     86.44 o 
   2  -6  11      642.82      651.77     42.36 o 
   3  -6  11       90.86       85.75     18.62 o 
   4  -6  11      129.68      139.03     22.43 o 
   5  -6  11     2933.79     2824.51    110.87 o 
   6  -6  11     3011.81     2776.71     75.19 o 
   7  -6  11     1463.05     1424.95     54.42 o 
   8  -6  11     5042.87     5041.14    104.94 o 
   9  -6  11        0.55        0.00     28.60 o 
  10  -6  11      134.64      118.79     30.19 o 
  -9  -5  11     2796.34     2922.73    112.75 o 
  -8  -5  11     5125.21     5122.63    145.22 o 
  -7  -5  11      347.16      334.77     87.76 o 
  -6  -5  11     3977.06     4153.63    145.93 o 
  -5  -5  11       48.68        0.12     25.50 o 
  -4  -5  11     1641.79     1658.54     68.03 o 
  -3  -5  11     6397.28     6503.98    110.66 o 
  -2  -5  11     1196.96     1177.62     55.01 o 
  -1  -5  11    12529.12    12535.67    164.77 o 
   0  -5  11      514.81      459.96     27.70 o 
   1  -5  11     1689.11     1713.74     48.28 o 
   2  -5  11      430.45      436.51     23.54 o 
   3  -5  11     1263.78     1319.02     35.76 o 
   4  -5  11     7826.90     7812.62    191.36 o 
   5  -5  11     1099.83     1087.81     47.28 o 
   6  -5  11     7101.22     6641.81    157.31 o 
   7  -5  11     6244.28     6215.32    113.16 o 
   8  -5  11      339.93      402.83     60.91 o 
   9  -5  11     1903.49     1621.89     62.45 o 
  10  -5  11        4.17        5.11     23.59 o 
  11  -5  11     2274.98     2394.61     87.64 o 
  -9  -4  11      593.45      627.10    169.95 o 
  -8  -4  11     2123.47     2144.64     99.32 o 
  -7  -4  11      611.76      743.77     70.50 o 
  -6  -4  11       60.04        6.86     28.99 o 
  -5  -4  11     2123.69     2063.64    148.38 o 
  -4  -4  11      715.12      792.84     45.15 o 
  -3  -4  11     8785.64     8779.82    146.65 o 
  -2  -4  11     8356.05     8067.55    134.94 o 
  -1  -4  11      726.53      716.01     36.79 o 
   0  -4  11      756.98      688.51     34.31 o 
   1  -4  11       81.86       73.17     13.65 o 
   2  -4  11     1234.18     1312.31     37.39 o 
   3  -4  11     1357.13     1297.24     37.46 o 
   4  -4  11      158.58      163.51     17.10 o 
   5  -4  11     8456.04     8390.60    114.46 o 
   6  -4  11     1030.91     1076.46     41.79 o 
   7  -4  11     3956.03     3953.17     85.26 o 
   8  -4  11      680.48      741.00     43.13 o 
   9  -4  11        9.33       14.20     19.57 o 
  10  -4  11     2438.20     2710.17     86.49 o 
  11  -4  11      278.96      266.04     38.88 o 
  -9  -3  11     2010.10     2087.34    128.66 o 
  -8  -3  11      231.65      204.05     54.42 o 
  -7  -3  11       45.91       29.59     28.07 o 
  -6  -3  11     1580.26     1697.67     77.22 o 
  -5  -3  11       40.80       59.29     27.51 o 
  -4  -3  11    14079.72    14182.54    239.55 o 
  -3  -3  11     2134.47     2217.21     58.78 o 
  -2  -3  11     2119.33     2092.34     54.18 o 
  -1  -3  11     3039.15     3159.03     58.07 o 
   0  -3  11      442.46      513.84     26.53 o 
   1  -3  11     1656.88     1566.46     41.38 o 
   2  -3  11     2340.81     2231.50     49.98 o 
   3  -3  11     2057.06     1997.57     73.66 o 
   4  -3  11     9782.50     9487.91    126.20 o 
   5  -3  11      610.52      615.65     29.10 o 
   6  -3  11     4494.78     4315.24     98.95 o 
   7  -3  11       10.94        0.00     11.52 o 
   8  -3  11      179.81      176.44     21.41 o 
   9  -3  11     2698.18     2626.76     54.43 o 
  10  -3  11      513.76      584.67     60.32 o 
  11  -3  11     5996.15     6365.53    141.26 o 
  -9  -2  11      100.54       77.81     47.65 o 
  -8  -2  11       85.62       64.99     41.61 o 
  -7  -2  11      528.15      499.21    102.66 o 
  -6  -2  11     2539.02     2600.11     92.97 o 
  -5  -2  11    10610.24    11030.85    245.45 o 
  -4  -2  11      769.22      766.24     61.95 o 
  -3  -2  11    11131.83    10926.14    206.48 o 
  -2  -2  11     1539.12     1600.07     47.15 o 
  -1  -2  11       12.29       23.36     11.61 o 
   0  -2  11     3727.53     3668.13     62.33 o 
   1  -2  11      108.99      145.61     17.85 o 
   2  -2  11    10205.63     9810.23    129.74 o 
   3  -2  11     6049.33     6105.15    103.65 o 
   4  -2  11    10294.28    10149.92    157.54 o 
   5  -2  11    11473.74    11099.93    163.93 o 
   6  -2  11       44.35       20.38     13.33 o 
   7  -2  11     2046.41     2000.87     76.65 o 
   8  -2  11      949.94      873.44     35.67 o 
   9  -2  11     3018.79     3029.34     74.11 o 
  10  -2  11     4675.60     4783.67     85.68 o 
  11  -2  11       11.06        0.00     17.37 o 
  12  -2  11     1301.52     1316.93     89.17 o 
  -9  -1  11       24.35        6.65     70.37 o 
  -8  -1  11       10.25        0.00     36.98 o 
  -7  -1  11     6802.62     6850.77    208.22 o 
  -6  -1  11     3138.70     3125.66    181.41 o 
  -5  -1  11     3527.29     3653.11    107.01 o 
  -4  -1  11     5333.44     5520.57    129.93 o 
  -3  -1  11      294.61      281.88     21.87 o 
  -2  -1  11       75.56       98.67     25.66 o 
  -1  -1  11     2872.42     2956.07     51.42 o 
   0  -1  11     1395.80     1482.21     36.74 o 
   1  -1  11    11272.16    10803.76    130.85 o 
   2  -1  11      233.64      281.72     23.00 o 
   3  -1  11     8217.76     8288.26    127.47 o 
   4  -1  11     3854.79     4008.71     79.67 o 
   5  -1  11      421.35      429.37     26.41 o 
   6  -1  11     2023.66     1975.82     81.86 o 
   7  -1  11        0.48        0.00     13.27 o 
   8  -1  11    13943.40    13890.86    167.37 o 
   9  -1  11     3935.80     4002.27     77.03 o 
  10  -1  11     2067.84     2146.66     57.04 o 
  11  -1  11     1528.28     1544.43     71.64 o 
  12  -1  11      119.25      108.63     23.68 o 
  -9   0  11      384.21      298.93     61.58 o 
  -8   0  11     4063.35     4376.85    167.94 o 
  -7   0  11       13.61       30.06     35.97 o 
  -6   0  11     7550.82     7781.50    217.81 o 
  -5   0  11     2941.64     2850.12     90.06 o 
  -4   0  11      687.84      648.30     31.87 o 
  -3   0  11      442.39      467.81     26.89 o 
  -2   0  11     1488.23     1475.08     47.80 o 
  -1   0  11    11991.94    11900.01    128.35 o 
   0   0  11      915.95      998.94     46.92 o 
   1   0  11     6544.56     6516.77     86.25 o 
   2   0  11     4273.48     4099.37     66.03 o 
   3   0  11      128.85       99.84     14.04 o 
   4   0  11        1.34       11.34     11.58 o 
   5   0  11      396.13      429.70     34.19 o 
   6   0  11     1136.26     1068.07     39.26 o 
   7   0  11     5692.33     5652.75    102.28 o 
   8   0  11       16.22       32.00     15.86 o 
   9   0  11     8518.02     8673.08    123.15 o 
  10   0  11      877.65      877.27     40.27 o 
  11   0  11       55.14        8.43     18.24 o 
  12   0  11      399.18      429.26     35.22 o 
  -8   1  11      862.08      991.85     89.42 o 
  -7   1  11     3724.67     3807.88    113.84 o 
  -6   1  11       51.77       57.87     27.20 o 
  -5   1  11      106.31       57.54     31.55 o 
  -4   1  11       23.00       25.80     14.84 o 
  -3   1  11     1447.22     1420.02     41.50 o 
  -2   1  11    11784.57    12029.48    228.39 o 
  -1   1  11     2175.40     2180.42     43.86 o 
   0   1  11     8918.20     8739.09    101.02 o 
   1   1  11     4799.92     4824.72     66.79 o 
   2   1  11      283.20      253.45     28.98 o 
   3   1  11     1838.76     1876.25     41.11 o 
   4   1  11      321.80      321.16     23.14 o 
   5   1  11     2983.50     3013.98     62.16 o 
   6   1  11      449.17      432.43     27.91 o 
   7   1  11     3712.37     3716.78     80.83 o 
   8   1  11     7711.36     7724.63    128.74 o 
   9   1  11       10.59        0.00     14.29 o 
  10   1  11      807.51      732.70     37.40 o 
  11   1  11     1140.30     1163.94     50.10 o 
  12   1  11     1272.63     1291.44     54.55 o 
  13   1  11     2466.85     2735.87     77.37 o 
  -8   2  11     1711.84     1779.18    169.46 o 
  -7   2  11      292.20      350.44     50.07 o 
  -6   2  11       31.82       20.32     19.76 o 
  -5   2  11     1097.56     1124.86     47.84 o 
  -4   2  11     7710.25     7927.65    135.84 o 
  -3   2  11     8984.29     9017.28    133.15 o 
  -2   2  11     3918.92     3939.60     95.43 o 
  -1   2  11     3587.92     3711.80     70.85 o 
   0   2  11     1255.61     1395.87     34.53 o 
   1   2  11      879.80      862.13     27.19 o 
   2   2  11      579.45      546.82     22.56 o 
   3   2  11      789.69      833.01     26.90 o 
   4   2  11    10786.02    10801.36    125.02 o 
   5   2  11      181.76      214.90     21.11 o 
   6   2  11     8186.91     8146.10    107.72 o 
   7   2  11     1371.12     1350.22     44.30 o 
   8   2  11      246.08      270.85     25.68 o 
   9   2  11      349.33      372.81     30.04 o 
  10   2  11        0.78        0.00     15.46 o 
  11   2  11     4336.39     4496.49     92.63 o 
  12   2  11     2116.63     2307.06     78.20 o 
  13   2  11      448.51      500.24     49.25 o 
  -8   3  11      402.68      407.99     47.91 o 
  -7   3  11        3.33        0.00     19.99 o 
  -6   3  11      332.01      385.34     34.50 o 
  -5   3  11     6264.32     6209.14    113.23 o 
  -4   3  11      188.98      253.53     27.40 o 
  -3   3  11     9390.85     9381.96    138.14 o 
  -2   3  11     5933.55     5789.11    108.62 o 
  -1   3  11      219.28      200.48     20.90 o 
   0   3  11       51.39       41.93     13.13 o 
   1   3  11      321.17      354.70     19.71 o 
   2   3  11     2715.68     2719.70     48.76 o 
   3   3  11     8036.08     8077.23     94.60 o 
   4   3  11      786.17      774.79     27.26 o 
   5   3  11    28699.46    28582.99    274.96 o 
   6   3  11      968.23     1006.09     38.29 o 
   7   3  11      590.24      589.95     29.36 o 
   8   3  11        5.61       16.98     13.94 o 
   9   3  11      916.83      949.59     42.49 o 
  10   3  11     9170.45     9253.66    155.28 o 
  11   3  11      495.88      501.86     35.59 o 
  12   3  11     2933.47     3058.48     98.10 o 
  13   3  11     1122.21     1160.84    162.58 o 
  -8   4  11        3.13        0.00     26.03 o 
  -7   4  11      314.77      254.42     33.17 o 
  -6   4  11     1903.82     2056.03     65.77 o 
  -5   4  11      165.32      256.58     32.16 o 
  -4   4  11     5459.51     5417.66    113.13 o 
  -3   4  11     1921.13     1907.45     55.26 o 
  -2   4  11     3038.20     3008.40     74.82 o 
  -1   4  11       25.93       28.09     15.23 o 
   0   4  11      148.80      159.93     18.73 o 
   1   4  11     5772.68     5719.88     90.13 o 
   2   4  11       62.13       66.23     12.89 o 
   3   4  11    13741.30    13800.42    154.34 o 
   4   4  11     4757.49     4785.42     67.75 o 
   5   4  11      336.89      378.24     34.14 o 
   6   4  11      408.39      380.37     45.78 o 
   7   4  11       61.50       51.16     12.50 o 
   8   4  11     2090.46     2257.51     67.07 o 
   9   4  11     3872.50     3806.66     90.18 o 
  10   4  11       10.02       18.74     21.04 o 
  11   4  11     9232.36     9428.43    165.81 o 
  12   4  11     1000.74      913.99     74.17 o 
  13   4  11        7.07        0.00     40.95 o 
  -7   5  11      758.88      766.24     66.49 o 
  -6   5  11     1190.01     1274.19     53.31 o 
  -5   5  11     4065.94     4317.97     92.10 o 
  -4   5  11        5.58        9.32     16.27 o 
  -3   5  11     2212.20     2278.73     60.98 o 
  -2   5  11        9.25       14.19     16.84 o 
  -1   5  11      855.43      827.30     39.98 o 
   0   5  11     8165.88     8083.17    131.08 o 
   1   5  11      223.39      280.65     25.44 o 
   2   5  11    13520.42    13390.55    164.04 o 
   3   5  11     3391.20     3397.84     65.03 o 
   4   5  11      278.26      265.03     21.98 o 
   5   5  11       11.11       16.03     11.20 o 
   6   5  11     1036.34      982.37     44.05 o 
   7   5  11    13527.60    13307.60    172.46 o 
   8   5  11     4056.18     3893.34     71.64 o 
   9   5  11     4357.85     4391.62    116.72 o 
  10   5  11     2451.84     2265.42     83.94 o 
  11   5  11      283.13      262.18     39.21 o 
  12   5  11       75.47      106.67     55.12 o 
  13   5  11       28.48        0.00     50.69 o 
  -7   6  11     2208.07     2279.12     79.43 o 
  -6   6  11     1084.05     1093.52     57.50 o 
  -5   6  11     1308.23     1159.41     49.01 o 
  -4   6  11      981.73      928.89     51.97 o 
  -3   6  11        5.51        0.91     14.93 o 
  -2   6  11     1076.27     1059.13     45.91 o 
  -1   6  11      501.79      399.49     51.07 o 
   0   6  11     6931.60     6970.83    119.47 o 
   1   6  11    21436.89    21222.30    268.45 o 
   2   6  11        4.05        5.86     12.90 o 
   3   6  11     4643.02     4680.29     88.50 o 
   4   6  11      326.96      385.61     25.22 o 
   5   6  11     2232.85     2281.40     53.80 o 
   6   6  11     7407.72     7174.81    108.31 o 
   7   6  11      950.60     1022.61     40.42 o 
   8   6  11     8813.21     8900.34    150.02 o 
   9   6  11      663.35      633.31     42.00 o 
  10   6  11      278.48      320.39     84.30 o 
  11   6  11       28.50       43.23     33.52 o 
  12   6  11       31.74        0.57     46.39 o 
  13   6  11     2425.41     2379.61    160.21 o 
  -6   7  11     1271.59     1284.69     53.95 o 
  -5   7  11      377.53      432.02     43.39 o 
  -4   7  11      142.05      114.24     25.37 o 
  -3   7  11     2669.99     2610.27     75.11 o 
  -2   7  11       15.43       29.58     17.03 o 
  -1   7  11    14104.89    13843.25    196.77 o 
   0   7  11     7919.65     7759.65    128.72 o 
   1   7  11     2610.07     2708.25     66.00 o 
   2   7  11     2344.15     2313.59     89.20 o 
   3   7  11        0.04        0.00     11.60 o 
   4   7  11     4992.64     4707.78     90.21 o 
   5   7  11     3862.69     3869.39     80.73 o 
   6   7  11     4268.17     4311.80     90.44 o 
   7   7  11    10154.02    10060.08    256.08 o 
   8   7  11      132.41      162.24     25.11 o 
   9   7  11     1060.64     1038.91     50.90 o 
  10   7  11       24.65        0.00     22.51 o 
  11   7  11      388.06      287.31     42.98 o 
  12   7  11     2637.94     2883.74    177.68 o 
  13   7  11       17.76        0.00     50.40 o 
  -6   8  11       13.03       23.31     62.93 o 
  -5   8  11      235.69      216.39     81.04 o 
  -4   8  11     1825.31     1735.58     49.00 o 
  -3   8  11     2715.16     2672.55     92.41 o 
  -2   8  11    12889.78    12646.58    169.83 o 
  -1   8  11      644.80      655.18     49.93 o 
   0   8  11     5021.52     4963.82     95.62 o 
   1   8  11     1368.04     1289.94     48.06 o 
   2   8  11        0.13        0.00     11.66 o 
   3   8  11     7567.90     7363.86    121.45 o 
   4   8  11      398.43      415.33     29.77 o 
   5   8  11     8516.19     8534.50    158.00 o 
   6   8  11     3210.63     3202.49     88.49 o 
   7   8  11     1615.91     1625.38     64.21 o 
   8   8  11     6769.94     6907.91    148.37 o 
   9   8  11       77.94       79.68     28.41 o 
  10   8  11     1356.43     1275.67     71.01 o 
  11   8  11     3186.54     3150.35    109.49 o 
  12   8  11      943.30      951.51    128.00 o 
  13   8  11     4096.06     4536.30    232.38 o 
  -5   9  11       85.98        9.87     31.77 o 
  -4   9  11     2786.42     2483.11    107.59 o 
  -3   9  11     5335.96     5506.18    124.45 o 
  -2   9  11     1532.51     1424.98     60.98 o 
  -1   9  11     3980.07     3946.88     80.38 o 
   0   9  11        6.16        7.99     13.50 o 
   1   9  11      152.44      116.75     19.43 o 
   2   9  11     2930.06     2985.86     69.72 o 
   3   9  11     1423.53     1311.69     59.04 o 
   4   9  11    14105.84    13545.97    218.17 o 
   5   9  11      370.15      389.79     34.83 o 
   6   9  11     3445.06     3558.55     94.24 o 
   7   9  11     1674.55     1685.46     65.30 o 
   8   9  11       19.10        7.84     19.97 o 
   9   9  11      714.75      573.42     62.51 o 
  10   9  11       70.95       40.27     34.44 o 
  11   9  11     3658.63     3660.32    176.83 o 
  12   9  11     2073.27     2254.82    284.06 o 
  13   9  11      899.27      861.81     85.40 o 
  -5  10  11     2247.47     2393.85    114.10 o 
  -4  10  11      177.58      318.59     50.12 o 
  -3  10  11     2717.58     2799.50    111.16 o 
  -2  10  11     2300.98     2363.66     76.75 o 
  -1  10  11       20.19       16.28     22.16 o 
   0  10  11      880.08      848.34     52.39 o 
   1  10  11      550.58      552.51     32.14 o 
   2  10  11     6698.95     6776.89    114.21 o 
   3  10  11     9044.38     8853.48    157.36 o 
   4  10  11      732.93      737.92     43.01 o 
   5  10  11     7425.10     7310.21    143.48 o 
   6  10  11      242.62      209.26     29.11 o 
   7  10  11       18.64        1.34     19.47 o 
   8  10  11     1217.37     1241.44     61.90 o 
   9  10  11      484.60      467.51     45.77 o 
  10  10  11     6892.64     6741.62    201.35 o 
  11  10  11      518.15      498.92     84.19 o 
  12  10  11     2511.09     2461.23    168.23 o 
  13  10  11      303.96      233.23     74.02 o 
  -4  11  11     2811.63     2765.84    126.49 o 
  -3  11  11     1142.53     1091.40     75.54 o 
  -2  11  11      139.89       95.58     32.99 o 
  -1  11  11      277.41      215.10     51.98 o 
   0  11  11      207.70      285.99     36.52 o 
   1  11  11    10706.41    10173.68    373.81 o 
   2  11  11     1985.29     1878.90     53.20 o 
   3  11  11    13390.15    13253.30    208.80 o 
   4  11  11     6989.29     7081.96    179.02 o 
   5  11  11      736.83      750.47     44.42 o 
   6  11  11        2.54       29.57     27.55 o 
   7  11  11      238.59      266.15     34.45 o 
   8  11  11     3072.93     3216.20     96.53 o 
   9  11  11     4532.47     4387.42    118.60 o 
  10  11  11      247.02      185.40     46.08 o 
  11  11  11     5188.44     4840.12    224.07 o 
  12  11  11        8.10        0.00     49.54 o 
  13  11  11      274.42      318.42     85.19 o 
  -3  12  11      270.90      240.52     44.92 o 
  -2  12  11      188.31      215.77     44.24 o 
  -1  12  11     2693.26     2776.44    105.77 o 
   0  12  11    10352.77    10380.71    241.46 o 
   1  12  11      373.99      322.32     72.95 o 
   2  12  11    12795.19    12512.22    271.92 o 
   3  12  11      904.59      893.54     93.35 o 
   4  12  11      480.85      515.04     46.74 o 
   5  12  11      766.96      742.50     43.87 o 
   6  12  11        4.54        0.00     18.17 o 
   7  12  11    11459.64    11358.17    204.18 o 
   8  12  11     1677.41     1524.46     68.68 o 
   9  12  11     5086.17     4995.30    159.22 o 
  10  12  11     3908.99     4098.26    119.22 o 
  11  12  11      195.14      269.03     70.58 o 
  12  12  11        0.56        0.00     43.24 o 
  -2  13  11     2235.06     2115.80     98.09 o 
  -1  13  11     3423.01     3487.52    147.48 o 
   0  13  11     4055.52     3799.79    152.20 o 
   1  13  11     8108.08     7948.78    228.87 o 
   2  13  11        0.00       31.14     24.29 o 
   3  13  11      110.39      143.96     34.21 o 
   4  13  11     3526.72     3214.50    117.63 o 
   5  13  11     4828.35     4684.25    102.78 o 
   6  13  11     7890.74     8071.74    352.09 o 
   7  13  11     1138.14     1125.78     57.71 o 
   8  13  11     8246.79     8110.71    200.52 o 
   9  13  11     1704.40     1619.92     74.14 o 
  10  13  11      561.23      484.21     56.88 o 
  11  13  11      244.97      258.87     67.29 o 
  12  13  11       15.99       33.36     49.97 o 
  -2  14  11       47.62       65.57     35.51 o 
  -1  14  11     4315.55     4158.74    165.52 o 
   0  14  11     1963.60     1952.51    108.68 o 
   1  14  11      464.94      518.45     61.85 o 
   2  14  11        4.21       12.17     26.63 o 
   3  14  11        9.29        2.24     41.60 o 
   4  14  11     3050.28     3283.93    121.90 o 
   5  14  11     2105.91     2035.26     97.78 o 
   6  14  11     1380.67     1407.58     55.70 o 
   7  14  11     9117.21     8998.63    171.37 o 
   8  14  11      587.06      591.71     89.98 o 
   9  14  11       17.01        5.39     27.03 o 
  10  14  11      967.92      917.63     70.22 o 
  11  14  11      962.01      941.82    103.81 o 
   0  15  11     1562.78     1462.70     95.21 o 
   1  15  11       77.75      133.01     40.23 o 
   2  15  11       91.63       72.59     34.22 o 
   3  15  11     3394.72     2965.21    135.02 o 
   4  15  11        8.84       23.05     32.36 o 
   5  15  11     5424.69     5833.89    174.10 o 
   6  15  11     1174.40     1190.51     82.89 o 
   7  15  11      728.85      743.15     43.32 o 
   8  15  11      492.08      503.60     46.56 o 
   9  15  11        0.26        0.00     26.07 o 
  10  15  11     1609.07     1687.50    215.84 o 
  11  15  11      782.35      720.53     58.07 o 
   1  16  11      972.09      976.33     82.18 o 
   2  16  11     2355.72     2384.62    122.70 o 
   3  16  11      851.01      839.17     78.75 o 
   4  16  11     6842.40     7255.53    241.97 o 
   5  16  11      354.70      355.08     61.57 o 
   6  16  11      489.99      372.41     66.86 o 
   7  16  11      169.41      235.53     58.28 o 
   8  16  11       13.19       19.27     21.43 o 
   9  16  11     1650.76     1676.18     78.22 o 
  10  16  11        6.05       38.03     31.82 o 
   3  17  11     4033.58     4055.37    170.10 o 
   4  17  11      882.08      768.15     80.33 o 
   5  17  11      820.49      765.57     83.04 o 
   6  17  11       14.30        0.00     36.09 o 
   7  17  11      472.43      323.86     67.44 o 
   8  17  11      581.56      671.64     88.62 o 
  -4 -14  12     1501.28     1493.32    159.79 o 
  -3 -14  12       60.86       71.09     40.29 o 
  -2 -14  12       76.60       89.10     45.68 o 
  -1 -14  12      256.82      225.51     45.55 o 
   0 -14  12     3170.06     3283.33    109.70 o 
   1 -14  12     3557.54     3419.55    110.51 o 
   2 -14  12      455.33      496.47     49.54 o 
  -5 -13  12      124.61      134.07     49.45 o 
  -4 -13  12        3.62        0.00     32.30 o 
  -3 -13  12      450.59      452.73    116.83 o 
  -2 -13  12      130.43      139.35     43.99 o 
  -1 -13  12     4919.18     4861.59    135.07 o 
   0 -13  12      858.84      923.20     63.17 o 
   1 -13  12     1893.84     1949.85    138.41 o 
   2 -13  12     1696.21     1917.18     99.45 o 
   3 -13  12       47.65       48.96     25.60 o 
   4 -13  12      664.80      822.81     52.25 o 
  -6 -12  12       35.99       49.20     23.05 o 
  -5 -12  12      136.89      115.68     23.50 o 
  -4 -12  12      642.90      674.55     60.11 o 
  -3 -12  12      946.96      868.81     63.55 o 
  -2 -12  12     7145.24     6782.06    140.29 o 
  -1 -12  12       27.08       22.46     22.54 o 
   0 -12  12     5897.75     6019.10    125.72 o 
   1 -12  12     1295.77     1257.59     55.83 o 
   2 -12  12      354.29      288.66     29.46 o 
   3 -12  12      757.77      773.74     62.89 o 
   4 -12  12       28.58       14.53     24.16 o 
   5 -12  12     4157.99     4319.64    118.22 o 
  -7 -11  12       91.84      108.93     41.08 o 
  -6 -11  12       69.64       95.39     39.78 o 
  -5 -11  12       14.71        0.00     22.01 o 
  -4 -11  12     3142.22     3161.84     75.16 o 
  -3 -11  12     3187.78     3137.62     75.59 o 
  -2 -11  12      655.16      693.72     47.52 o 
  -1 -11  12     4851.13     4785.57    110.06 o 
   0 -11  12      525.66      591.97     45.34 o 
   1 -11  12      265.78      199.53     27.58 o 
   2 -11  12      921.90      923.07     43.58 o 
   3 -11  12     1185.82     1202.37     57.03 o 
   4 -11  12     8191.12     8160.35    152.24 o 
   5 -11  12        0.29        8.91     24.76 o 
   6 -11  12     3153.03     3313.08    115.13 o 
  -7 -10  12      127.11       57.94     41.38 o 
  -6 -10  12       57.31       47.86     29.74 o 
  -5 -10  12     2336.80     2331.39    130.63 o 
  -4 -10  12      216.25      235.55     29.77 o 
  -3 -10  12     3805.69     3788.01     80.28 o
[truncated: 156,602 more chars]
